# Supplementary material for: Drp1-mediated mitochondrial fission promotes cell proliferation through crosstalk of p53 and NF-κB pathways in hepatocellular carcinoma
Source: Oncotarget. 2016 Aug 17;7(40):65001–11. doi: 10.18632/oncotarget.11339 (PMC5323133; doi:10.18632/oncotarget.11339)
Supplement: Supplementary file 2 [file oncotarget-07-65001-s002.xlsx]

## Sheet: GSE25097
Supplementary Table 4. Drp1 correlated genes in GSE25079
Gene symbol	Correlation coefficient（r）	P value
PGAP3	-0.452795	5.374e-11
CYP27A1	-0.442679	1.652e-10
IYD	-0.439921	1.864e-10
PANK1	-0.435935	2.672e-10
DYNC1LI1	0.434607	2.7e-10
ADH5	-0.430798	4.002e-10
SLC25A19	0.423918	9.259e-10
RNASE4	-0.422482	1.005e-09
CHN2	-0.419539	1.36e-09
SLC2A1	0.411291	3.792e-09
PSMD12	0.409918	4.176e-09
CDC27	0.40905	4.327e-09
DNTTIP2	0.407385	5.011e-09
BOK	-0.405636	5.89e-09
DAK	-0.40411	6.746e-09
HAO1	-0.40204	8.316e-09
CRYL1	-0.401443	8.487e-09
UPB1	-0.400912	8.614e-09
CDC6	0.39876	1.08e-08
ALDH7A1	-0.394291	1.819e-08
GJB1	-0.393375	1.95e-08
USP32	0.391556	2.345e-08
SPP2	-0.39031	2.554e-08
DSG1	-0.390206	2.554e-08
ORC6L	0.386833	3.733e-08
CENPE	0.386461	3.737e-08
ASPDH	-0.386224	3.737e-08
FGFR1OP2	0.385332	4.027e-08
EHHADH	-0.382523	5.343e-08
DHRS12	-0.382473	5.343e-08
GNL2	0.381134	6.09e-08
SERPIND1	-0.38058	6.314e-08
SUN2	-0.376107	1.022e-07
NOP2	0.376079	1.022e-07
LEAP2	-0.375006	1.128e-07
BICD1	0.374448	1.173e-07
TTF2	0.373964	1.209e-07
ALDH5A1	-0.373348	1.235e-07
IGF2BP3	0.373529	1.235e-07
A1BG	-0.370989	1.576e-07
YARS	0.370857	1.576e-07
BRI3BP	0.370372	1.607e-07
RORC	-0.370294	1.607e-07
ACER3	0.370009	1.625e-07
PLG	-0.368947	1.63e-07
F5	-0.368922	1.63e-07
AQP9	-0.368872	1.63e-07
CDC7	0.368737	1.63e-07
CCT8	0.369698	1.63e-07
RPAP3	0.369161	1.63e-07
SGTB	0.369226	1.63e-07
CEP55	0.368299	1.683e-07
TMEM176B	-0.368028	1.699e-07
SH3D19	-0.367898	1.699e-07
THUMPD3	0.36721	1.806e-07
CSTF2	0.365616	2.132e-07
PGRMC2	-0.364329	2.429e-07
G6PD	0.362609	2.905e-07
C9orf30	0.361476	3.144e-07
HK2	0.361605	3.144e-07
WIPI1	0.361637	3.144e-07
C7orf10	-0.360662	3.392e-07
RGN	-0.359327	3.881e-07
CPB2	-0.358874	4.021e-07
NUP188	0.357505	4.547e-07
RAPGEF4	-0.357536	4.547e-07
GATM	-0.35706	4.683e-07
PGD	0.356912	4.683e-07
ARPC5L	0.356847	4.683e-07
C1orf113	0.355653	5.127e-07
CLPX	-0.355635	5.127e-07
NDC80	0.355532	5.127e-07
PKLR	-0.355765	5.127e-07
C5orf4	-0.355396	5.136e-07
BDH1	-0.354864	5.376e-07
ASB14	0.354568	5.433e-07
GLMN	0.354533	5.433e-07
FMO4	-0.354315	5.495e-07
ZDHHC2	0.353641	5.774e-07
METTL7A	-0.35364	5.774e-07
MYCL1	-0.353177	5.964e-07
WDR54	0.353125	5.964e-07
C4orf34	-0.35284	6.08e-07
FAM54A	0.352531	6.103e-07
IRF6	-0.352605	6.103e-07
GPSM2	0.352486	6.103e-07
CCDC137	0.351899	6.435e-07
CAT	-0.35059	7.341e-07
DCAF11	-0.350064	7.687e-07
HSD17B8	-0.349924	7.719e-07
DDIT3	0.349596	7.912e-07
CDC25B	0.349391	7.917e-07
HNMT	-0.349449	7.917e-07
ZKSCAN1	-0.349296	7.917e-07
EFTUD2	0.349103	7.971e-07
TRIP13	0.349041	7.971e-07
RNF170	-0.348511	8.355e-07
DHRS1	-0.347739	8.992e-07
RAD54L	0.347597	9.039e-07
FANCE	0.347456	9.086e-07
TMEM150C	-0.34645	1.003e-06
FDX1	-0.345794	1.065e-06
PDK2	-0.345443	1.096e-06
STBD1	-0.345237	1.109e-06
MKI67	0.344709	1.163e-06
PDK3	0.344492	1.168e-06
PON1	-0.344574	1.168e-06
PDSS1	0.344171	1.197e-06
HOMER2	-0.343947	1.215e-06
POLR3GL	-0.343143	1.312e-06
SORBS2	-0.342769	1.344e-06
FANCI	0.342743	1.344e-06
DTNBP1	0.342172	1.403e-06
RAD51AP1	0.342208	1.403e-06
ST6GAL1	-0.34207	1.406e-06
MTHFD1L	0.341971	1.409e-06
SHOX2	0.34153	1.44e-06
ACBD4	-0.341524	1.44e-06
DHDH	0.34164	1.44e-06
C12orf11	0.341372	1.446e-06
KIF2A	0.341329	1.446e-06
NFIA	-0.340931	1.496e-06
DYNC1H1	0.339913	1.652e-06
CCNE1	0.339733	1.67e-06
SLC2A2	-0.339498	1.684e-06
C12orf4	0.339535	1.684e-06
FBLN7	-0.339075	1.747e-06
AGTPBP1	0.338969	1.753e-06
FANCB	0.338633	1.801e-06
KPNB1	0.338413	1.815e-06
DHTKD1	-0.338483	1.815e-06
MAP1LC3A	-0.338158	1.85e-06
KLHDC10	-0.338045	1.858e-06
C1orf183	0.337872	1.878e-06
TBC1D30	0.337648	1.908e-06
C12orf5	0.337398	1.944e-06
ACYP2	-0.336812	2.037e-06
SLC22A15	0.336835	2.037e-06
PHF19	0.336586	2.063e-06
BPHL	-0.336553	2.063e-06
APOC4	-0.335804	2.213e-06
LRRC59	0.335416	2.288e-06
CC2D1B	0.335343	2.289e-06
NCAPG	0.334824	2.399e-06
ANKRD56	-0.334449	2.476e-06
SEC14L2	-0.334103	2.548e-06
DRAM1	0.333629	2.639e-06
CLTC	0.33366	2.639e-06
CDCA2	0.333404	2.683e-06
PEX11G	-0.332933	2.797e-06
LPCAT1	0.332763	2.828e-06
SLC2A12	-0.332473	2.894e-06
CENPI	0.332264	2.937e-06
SERPINA5	-0.332181	2.943e-06
SLC36A4	0.33178	3.027e-06
FMO3	-0.33183	3.027e-06
CHAF1B	0.331657	3.046e-06
LMNB2	0.331243	3.137e-06
RNF144B	-0.331285	3.137e-06
CHAD	-0.330545	3.347e-06
CYP4A11	-0.330472	3.351e-06
RTCD1	0.330245	3.408e-06
PFKFB4	0.32982	3.537e-06
ANKRD32	0.32928	3.712e-06
KBTBD8	0.328879	3.843e-06
MGST2	-0.32881	3.846e-06
MELK	0.328453	3.964e-06
CMTM7	0.328187	4.028e-06
C13orf34	0.328177	4.028e-06
AURKA	0.328088	4.04e-06
KIAA1524	0.327841	4.117e-06
NCAPD2	0.327667	4.166e-06
RAB23	0.327238	4.275e-06
RELT	0.327238	4.275e-06
C11orf82	0.32734	4.275e-06
SLC38A1	0.326917	4.39e-06
SLC10A1	-0.326712	4.456e-06
NDRG2	-0.326574	4.493e-06
GARS	0.326331	4.578e-06
FOXM1	0.326271	4.58e-06
TMEM164	0.326146	4.612e-06
RFC4	0.325714	4.789e-06
YEATS2	0.325482	4.875e-06
C1orf135	0.325375	4.88e-06
INPP4A	0.325362	4.88e-06
HBXIP	0.325202	4.911e-06
TRAPPC6A	-0.325139	4.911e-06
RMND5A	-0.325166	4.911e-06
CCDC93	0.325001	4.942e-06
NPEPPS	0.32497	4.942e-06
ASPH	0.32488	4.96e-06
TTK	0.324637	5.009e-06
TMEM206	0.324626	5.009e-06
PSME3	0.324633	5.009e-06
RARRES2	-0.324415	5.089e-06
SLC6A1	-0.324319	5.111e-06
ZMYND19	0.323849	5.311e-06
ERI1	0.323832	5.311e-06
AIG1	-0.323662	5.374e-06
CBX2	0.322886	5.774e-06
CDK1	0.322584	5.919e-06
PA2G4	0.322512	5.932e-06
ANO1	-0.322359	5.993e-06
CAPRIN2	0.321981	6.19e-06
MTF2	0.321442	6.495e-06
EAPP	-0.321137	6.66e-06
CTNND1	-0.320758	6.879e-06
THNSL1	-0.320597	6.889e-06
BBS7	0.3206	6.889e-06
GCNT3	0.32063	6.889e-06
PROS1	-0.319839	7.35e-06
SPATS2	0.319869	7.35e-06
POLD3	0.319596	7.492e-06
C11orf54	-0.318711	8.04e-06
KIAA2018	-0.318738	8.04e-06
UPP1	0.318755	8.04e-06
CES2	-0.318633	8.04e-06
PPME1	0.318681	8.04e-06
PPFIA4	0.318577	8.048e-06
KIF4A	0.318254	8.267e-06
EPHX1	-0.31811	8.346e-06
DPP3	0.317989	8.406e-06
RNFT2	0.31784	8.49e-06
SKA1	0.317759	8.519e-06
DNMT1	0.317496	8.7e-06
MPHOSPH9	0.317335	8.799e-06
KITLG	0.317205	8.871e-06
ZNHIT1	-0.317071	8.947e-06
ANGPTL3	-0.316807	8.982e-06
CLDN15	-0.316828	8.982e-06
SLC11A1	0.31689	8.982e-06
C10orf47	-0.316974	8.982e-06
SASS6	0.316859	8.982e-06
LIMK1	0.316542	9.176e-06
TFRC	0.31642	9.245e-06
TOMM7	-0.315938	9.644e-06
ATP6V1B2	0.315575	9.945e-06
HEATR3	0.315483	9.992e-06
TEF	-0.314916	1.046e-05
ALAD	-0.314943	1.046e-05
C1orf52	0.31479	1.05e-05
KIAA1984	0.3148	1.05e-05
ATP13A2	0.314633	1.062e-05
FAM40B	0.314437	1.078e-05
KIF5B	0.314314	1.086e-05
BTD	-0.314165	1.097e-05
CNGA1	-0.313951	1.115e-05
COMMD8	0.313791	1.12e-05
EXO1	0.313739	1.12e-05
ZBTB40	0.313853	1.12e-05
ARNTL2	0.313756	1.12e-05
AFM	-0.313629	1.126e-05
CCND1	0.313616	1.126e-05
SERPINC1	-0.313604	1.126e-05
PEX11A	-0.313031	1.184e-05
UHRF1BP1	0.312915	1.188e-05
E2F2	0.31295	1.188e-05
CNNM3	-0.312805	1.196e-05
AR	-0.312678	1.206e-05
C1orf96	0.312613	1.209e-05
KIAA1324	0.312228	1.249e-05
KLF12	-0.312055	1.26e-05
KIF2C	0.312051	1.26e-05
MACROD1	-0.311954	1.265e-05
PHEX	0.311932	1.265e-05
ATR	0.311856	1.268e-05
MPPED1	-0.311827	1.268e-05
TMEM158	0.311656	1.279e-05
NECAB2	-0.311694	1.279e-05
ANKLE2	0.311504	1.288e-05
YIPF4	-0.311526	1.288e-05
DNAJC19	-0.311247	1.312e-05
MGMT	-0.311234	1.312e-05
NAALADL2	-0.310686	1.377e-05
ANAPC7	0.310575	1.386e-05
ELMO2	0.310434	1.39e-05
BLM	0.310459	1.39e-05
CFHR2	-0.310502	1.39e-05
KIF3A	0.310356	1.395e-05
SPDYC	-0.310199	1.411e-05
C10orf125	-0.310001	1.432e-05
ECT2	0.30996	1.432e-05
SUPV3L1	0.309901	1.435e-05
SLC7A11	0.309775	1.446e-05
TWF1	0.309749	1.446e-05
IARS	0.309615	1.459e-05
TESK1	0.309352	1.49e-05
ST13	-0.309187	1.509e-05
SLC27A5	-0.309101	1.516e-05
EXOSC3	0.309047	1.518e-05
LNX1	-0.308807	1.534e-05
WDFY2	0.308819	1.534e-05
PDSS2	-0.308814	1.534e-05
PLCG2	-0.308791	1.534e-05
KHK	-0.308656	1.548e-05
CDK16	0.308515	1.553e-05
RBM28	0.308517	1.553e-05
CDC25A	0.308574	1.553e-05
BCKDHA	-0.308221	1.591e-05
TBK1	0.308129	1.599e-05
SLC38A3	-0.30783	1.639e-05
AZI1	0.30779	1.64e-05
C10orf57	-0.307723	1.641e-05
GOLGA6C	-0.307714	1.641e-05
GIT1	0.307623	1.649e-05
FTSJ1	0.307396	1.679e-05
PKM2	0.307199	1.705e-05
FTCD	-0.307047	1.723e-05
ETV6	0.306842	1.751e-05
TROAP	0.306794	1.753e-05
TSPYL1	-0.306397	1.813e-05
OCEL1	-0.306279	1.827e-05
ACOT9	0.306187	1.837e-05
CDNF	-0.305802	1.898e-05
PER3	-0.30565	1.919e-05
AAK1	0.305585	1.923e-05
ADH1A	-0.305559	1.923e-05
NCDN	0.30539	1.947e-05
NR1I3	-0.305092	1.995e-05
KNTC1	0.304884	2.028e-05
ESR1	-0.304659	2.064e-05
N4BP2L1	-0.304598	2.069e-05
PECI	-0.304266	2.107e-05
DHRS13	0.304316	2.107e-05
CNOT6	0.304314	2.107e-05
FAM81A	0.304266	2.107e-05
RACGAP1	0.304155	2.122e-05
CHORDC1	0.304029	2.129e-05
AADAC	-0.304047	2.129e-05
FBXO9	0.304024	2.129e-05
SAPS2	-0.303761	2.174e-05
RHOU	-0.303641	2.192e-05
PPM1A	-0.303597	2.194e-05
MMP1	0.303305	2.247e-05
METTL1	0.303114	2.28e-05
ATP1B3	0.303049	2.287e-05
SIRT3	-0.302946	2.288e-05
PFDN4	0.302989	2.288e-05
DNAJC18	0.30296	2.288e-05
ECM2	-0.302772	2.318e-05
GIT2	0.302544	2.36e-05
SMARCD3	0.302372	2.391e-05
PDHA1	0.30227	2.406e-05
SMARCD1	0.302109	2.435e-05
CLSPN	0.301551	2.555e-05
SNRPD3	-0.301451	2.563e-05
HSPA4L	0.301467	2.563e-05
E2F3	0.301233	2.6e-05
MET	-0.30125	2.6e-05
HCN3	-0.300939	2.64e-05
NET1	-0.300967	2.64e-05
C21orf30	-0.30098	2.64e-05
GLYAT	-0.301006	2.64e-05
KLHL18	0.300878	2.647e-05
GPER	-0.300821	2.653e-05
NUP205	0.300516	2.708e-05
DCAF8	-0.300507	2.708e-05
XPNPEP1	0.300506	2.708e-05
HPX	-0.30041	2.724e-05
FAM169B	0.30033	2.736e-05
ZNF648	-0.300124	2.78e-05
RAMP1	-0.299896	2.831e-05
PALMD	-0.299847	2.835e-05
CXCL5	0.299743	2.854e-05
UPF3B	0.299418	2.931e-05
TNFAIP8L3	0.299252	2.968e-05
IRS1	-0.299093	3.003e-05
TPI1	0.299059	3.004e-05
OGFRL1	0.29897	3.02e-05
KIF23	0.298798	3.059e-05
GLYR1	-0.298526	3.127e-05
FBXO7	-0.298371	3.162e-05
TFR2	-0.298071	3.24e-05
MCOLN3	0.29799	3.255e-05
DENR	0.297804	3.284e-05
NRD1	0.297828	3.284e-05
SOCS7	0.297841	3.284e-05
NAA35	0.297716	3.301e-05
CASP5	0.297409	3.385e-05
CDC45L	0.29725	3.415e-05
OLA1	0.297255	3.415e-05
FAM18B2	0.297127	3.444e-05
HPR	-0.296921	3.499e-05
UTP14C	-0.296886	3.501e-05
BCAT1	0.296737	3.532e-05
ORC1L	0.296731	3.532e-05
DCUN1D5	0.296515	3.589e-05
CYP4F2	-0.296494	3.589e-05
MLF1IP	0.296433	3.599e-05
HTR3A	0.296356	3.606e-05
COBL	-0.296373	3.606e-05
CDKN3	0.296269	3.625e-05
C11orf84	0.296178	3.645e-05
ADH6	-0.296147	3.646e-05
SART3	0.295993	3.653e-05
USP14	0.296072	3.653e-05
TMEM30B	-0.295984	3.653e-05
KIF18A	0.295984	3.653e-05
SFRS13B	0.296056	3.653e-05
PTPDC1	0.29577	3.714e-05
SLC20A2	-0.295629	3.752e-05
ACSM5	-0.295568	3.76e-05
CSRNP2	0.29555	3.76e-05
PLXNA1	0.295325	3.827e-05
CDHR5	-0.295241	3.846e-05
KLC2	0.295117	3.86e-05
GAS2L3	0.295136	3.86e-05
LRRC3	-0.295123	3.86e-05
BAZ2A	0.294983	3.897e-05
DNAJC6	0.294714	3.943e-05
CYP2C9	-0.294812	3.943e-05
SLC43A2	0.294764	3.943e-05
RNF34	0.294754	3.943e-05
SMC4	0.29473	3.943e-05
EZH2	0.294018	4.185e-05
CDCA5	0.293494	4.373e-05
SLC4A7	0.293384	4.404e-05
FCGRT	-0.293334	4.404e-05
CCL16	-0.293353	4.404e-05
CRLF3	0.293173	4.456e-05
RALGPS2	-0.292888	4.559e-05
CNTNAP1	0.292622	4.657e-05
KLHDC2	-0.292517	4.689e-05
SMO	-0.292476	4.694e-05
SUMO1	-0.292358	4.733e-05
CD302	-0.292232	4.774e-05
YARS2	0.292086	4.825e-05
C22orf45	-0.291965	4.854e-05
PMM1	-0.291983	4.854e-05
ALB	-0.291858	4.888e-05
SORD	-0.2918	4.891e-05
DMGDH	-0.291802	4.891e-05
TACC3	0.291511	5.005e-05
TCEB3	0.291279	5.096e-05
CCDC88A	0.291126	5.107e-05
PRDM4	0.291087	5.107e-05
FANCG	0.291163	5.107e-05
TMPRSS6	-0.291219	5.107e-05
TTC38	-0.291073	5.107e-05
RBKS	-0.291137	5.107e-05
ITIH1	-0.291083	5.107e-05
HAAO	-0.291034	5.113e-05
LASS4	-0.290862	5.179e-05
OSGIN1	-0.290779	5.205e-05
IGFBP2	-0.290717	5.222e-05
C5orf30	0.290587	5.27e-05
ITIH2	-0.290365	5.325e-05
SMOC1	-0.290392	5.325e-05
RNF24	0.290365	5.325e-05
WDR8	0.290407	5.325e-05
HPS1	0.290181	5.399e-05
RAMP3	-0.289954	5.496e-05
RASSF8	0.289893	5.505e-05
IKBIP	0.289882	5.505e-05
PARP10	-0.289859	5.505e-05
HSD17B6	-0.289826	5.509e-05
BCHE	-0.289739	5.539e-05
TRAF3	0.289546	5.62e-05
SPAG5	0.289443	5.659e-05
TUBA1C	0.2894	5.668e-05
ST7	-0.289255	5.727e-05
MARS	0.289205	5.74e-05
DAO	-0.28897	5.846e-05
C10orf58	-0.288882	5.878e-05
SRD5A1	-0.288706	5.956e-05
HBP1	-0.288429	6.088e-05
DFNA5	0.288359	6.112e-05
ZNF407	-0.288298	6.131e-05
PGRMC1	-0.288237	6.138e-05
RPL37	-0.288246	6.138e-05
ATAD5	0.288178	6.148e-05
SLC9A3R2	-0.28817	6.148e-05
C2CD2	0.287925	6.24e-05
PNPT1	0.287948	6.24e-05
HRG	-0.287936	6.24e-05
RAD51	0.287843	6.258e-05
SNX5	0.287868	6.258e-05
PCM1	0.287483	6.443e-05
ASGR1	-0.287388	6.483e-05
POLQ	0.287288	6.525e-05
CCDC59	0.287231	6.544e-05
SLC26A11	0.287136	6.584e-05
GLOD5	-0.286947	6.678e-05
SPC25	0.286825	6.736e-05
GCN1L1	0.286661	6.804e-05
ITGA3	0.28666	6.804e-05
SRP19	0.286634	6.805e-05
TARS	0.286593	6.815e-05
ATRN	-0.286534	6.836e-05
DONSON	0.286472	6.848e-05
NDFIP1	-0.286466	6.848e-05
PHLPP1	-0.286404	6.871e-05
ANKRD13D	0.28626	6.943e-05
FAM133A	0.286134	6.99e-05
C4BPB	-0.28615	6.99e-05
PEX19	-0.28574	7.216e-05
PRR18	-0.285545	7.324e-05
KDELC2	0.285191	7.535e-05
CLDN3	-0.285163	7.538e-05
IMPDH1	0.285046	7.584e-05
APOC2	-0.285069	7.584e-05
TST	-0.284977	7.613e-05
HSD17B13	-0.284843	7.686e-05
KIAA1033	0.284681	7.778e-05
DLGAP5	0.284637	7.792e-05
C3orf14	0.284434	7.906e-05
FADS3	0.284403	7.906e-05
MCEE	-0.284398	7.906e-05
ZSCAN2	-0.284241	7.997e-05
KLF10	-0.284203	8.008e-05
ICAM1	0.284068	8.084e-05
CIT	0.283804	8.253e-05
LARGE	-0.283599	8.382e-05
CCNA2	0.283285	8.593e-05
BRIP1	0.283116	8.7e-05
OTUD3	0.28309	8.703e-05
OSMR	0.283026	8.733e-05
DGKE	0.282997	8.738e-05
STRAP	0.282869	8.816e-05
UBE2N	0.282815	8.84e-05
MYO19	0.282623	8.968e-05
TSPAN3	0.282589	8.977e-05
NMT2	-0.282382	9.119e-05
FBXW2	0.282239	9.195e-05
HIST2H2BC	0.282244	9.195e-05
CRY2	-0.282179	9.224e-05
TOPBP1	0.282109	9.262e-05
PEMT	-0.282065	9.278e-05
CHEK1	0.281813	9.444e-05
TAF13	0.281812	9.444e-05
BUB1	0.281781	9.451e-05
ARIH2	0.281684	9.475e-05
VPS37C	0.281688	9.475e-05
TMEM165	0.281707	9.475e-05
RAB17	-0.281595	9.529e-05
BAIAP2	-0.281572	9.53e-05
NUF2	0.28146	9.602e-05
LUZP1	0.281339	9.683e-05
RUNDC1	0.281195	9.784e-05
LAMP2	-0.280985	9.941e-05
DNASE1L3	-0.280946	9.955e-05
IL27	-0.280448	0.0001036
TUBG1	0.280402	0.0001038
UTP18	0.280336	0.000104
EIF2C2	0.280365	0.000104
TYW3	0.2803	0.0001042
KIAA1797	0.28024	0.0001043
CYP4V2	-0.280247	0.0001043
URB2	0.280057	0.0001051
TNFRSF10B	0.280075	0.0001051
ADH4	-0.280111	0.0001051
PPA2	0.280127	0.0001051
REPS2	-0.279864	0.0001066
C16orf58	-0.279846	0.0001066
ENO2	0.279731	0.0001075
RIPK2	0.279637	0.0001081
PTGR2	-0.279625	0.0001081
STK33	0.279422	0.0001096
TMEM178	-0.279418	0.0001096
ACOX1	-0.279335	0.0001098
SVIP	0.279327	0.0001098
ALDOA	0.279335	0.0001098
FIS1	-0.279291	0.00011
SORT1	0.279227	0.0001103
SEPSECS	-0.279096	0.0001114
PTPN2	0.278983	0.0001122
PSRC1	0.278803	0.0001135
ANGPT2	0.27883	0.0001135
KIAA1009	0.278659	0.0001147
CWC27	0.278548	0.0001156
C2orf56	0.27813	0.0001191
RDH5	-0.278152	0.0001191
ABAT	-0.278127	0.0001191
ATOX1	-0.278099	0.0001192
KCTD18	-0.277971	0.0001202
TRIM33	0.277788	0.0001219
PLK4	0.277709	0.0001225
PSMF1	-0.277566	0.0001237
SETD8	0.277468	0.0001241
TGOLN2	-0.277466	0.0001241
GNA14	-0.277495	0.0001241
AURKAPS1	0.277302	0.0001256
F12	-0.277266	0.0001257
ZNF643	0.277147	0.0001268
TM4SF4	-0.277018	0.0001279
RRP12	0.276969	0.000128
MPND	-0.276976	0.000128
TMEM195	-0.276913	0.0001284
FTH1	0.276876	0.0001286
MGAM	0.276817	0.000129
LAMB1	0.276774	0.0001292
AURKB	0.276521	0.0001311
STIL	0.27653	0.0001311
CCDC77	0.276546	0.0001311
FOXJ3	0.276529	0.0001311
CKAP5	0.276461	0.0001313
KIF18B	0.276475	0.0001313
GNPDA1	0.276319	0.0001326
KCNK2	0.27627	0.0001329
C6orf167	0.276168	0.0001339
GTPBP2	0.276075	0.0001344
ADAM9	0.276086	0.0001344
RRAGD	0.276015	0.0001349
C8B	-0.275966	0.0001352
HSN2	0.275819	0.0001364
ETFB	-0.275829	0.0001364
APPL1	0.275435	0.0001406
KBTBD7	-0.275405	0.0001407
B3GALNT1	0.275272	0.0001415
NACC1	0.275281	0.0001415
HIGD1C	-0.275285	0.0001415
PGM5	-0.275241	0.0001417
ITGA5	0.27506	0.0001436
CYP2C8	-0.27492	0.0001448
IQGAP2	-0.274918	0.0001448
DCTN2	0.274837	0.0001455
FAM50A	0.274776	0.0001456
GNMT	-0.274754	0.0001456
VWDE	0.274754	0.0001456
PIF1	0.274795	0.0001456
TOMM40	0.274673	0.0001463
MARK3	0.274622	0.0001467
GTF2H1	0.274566	0.0001471
C7orf13	-0.274491	0.0001477
TNPO1	0.274477	0.0001477
EME1	0.274453	0.0001478
CDH23	-0.274424	0.0001479
XPO7	0.274401	0.000148
WHSC1	0.274302	0.0001487
LCAT	-0.274323	0.0001487
SMCHD1	0.274231	0.0001491
BDH2	-0.274244	0.0001491
NXPH4	0.274196	0.0001493
MCM10	0.27414	0.0001495
DDHD1	0.274155	0.0001495
ENO1	0.274022	0.0001507
PRH1	0.273936	0.0001514
EDA	0.273929	0.0001514
ZNF384	0.273712	0.0001539
STX3	0.273576	0.0001554
ZNF486	0.273493	0.0001557
HMGB1	-0.273515	0.0001557
ORMDL3	-0.273496	0.0001557
CORO1C	0.273456	0.0001559
VPS26B	-0.273416	0.0001562
TRIM4	-0.273392	0.0001563
FAM118B	0.273359	0.0001565
EPHX4	0.273284	0.0001569
NEIL3	0.273289	0.0001569
NGLY1	0.273243	0.000157
DECR2	-0.273231	0.000157
ERCC6L	0.27322	0.000157
HPN	-0.273033	0.0001592
PBK	0.272891	0.0001608
SARDH	-0.272706	0.000163
PLA2G12B	-0.272599	0.0001642
C15orf42	0.272529	0.0001649
MYBL2	0.272416	0.0001662
LMO7	-0.272302	0.0001672
GPR182	-0.27231	0.0001672
CSAD	-0.272239	0.0001678
SRM	0.272165	0.0001686
C6orf153	0.272125	0.0001689
TMEM220	-0.272062	0.0001695
DHX37	0.272016	0.0001699
CCDC41	0.271754	0.0001733
STIP1	0.271558	0.0001758
MAGI1	-0.271437	0.0001773
TXNIP	-0.271318	0.0001787
HSPA14	0.271272	0.0001791
RSRC1	0.27109	0.0001815
MYO5A	0.271042	0.000182
FAM57A	0.270963	0.0001829
TERF2	-0.27091	0.0001834
CAND1	0.27082	0.0001844
TOLLIP	-0.270808	0.0001844
C18orf1	-0.270721	0.0001854
CCDC121	-0.270607	0.0001868
CENPM	0.27044	0.0001891
TRAF5	0.270369	0.0001899
MPV17	0.270087	0.000194
GLA	0.269922	0.000196
RDH10	-0.269942	0.000196
MMP12	0.269895	0.0001962
ABCG8	-0.26986	0.0001964
MAPKAPK5	0.269726	0.0001983
IMMT	0.26965	0.0001992
SERPINF1	-0.269608	0.0001993
SGOL1	0.269618	0.0001993
GMPS	0.269504	0.0002007
ANKS4B	-0.269455	0.0002009
PRAF2	0.269459	0.0002009
MICALL1	0.269336	0.0002026
AACS	0.269297	0.0002029
NLRP6	-0.268979	0.0002079
BNIP3L	0.268937	0.000208
ODF2L	0.268952	0.000208
ACSS1	0.268898	0.0002083
CAMK2N2	0.26882	0.0002086
ANKRD43	-0.268813	0.0002086
ZUFSP	0.268813	0.0002086
PRAP1	-0.26883	0.0002086
PSD4	-0.268599	0.0002116
EP400	0.268609	0.0002116
GALK2	-0.268531	0.0002125
RTP4	-0.268397	0.0002145
HSPA12A	0.268246	0.0002168
DBF4B	0.268175	0.0002177
NUDT7	-0.268126	0.0002183
PPM1H	0.268055	0.0002192
FAM24B	0.267957	0.0002206
ODF2	0.267938	0.0002206
ZMYM4	0.267808	0.0002226
GPLD1	-0.267651	0.0002251
ETNK2	-0.267631	0.0002252
CYP3A4	-0.267513	0.000227
SELENBP1	-0.267437	0.0002281
SLN	0.26736	0.0002292
SLCO2B1	-0.267295	0.00023
MASP2	-0.267142	0.0002325
HAGH	-0.267035	0.0002342
E2F1	0.26699	0.0002347
CDCA3	0.266938	0.0002354
C7	-0.266856	0.0002359
DIAPH1	-0.266856	0.0002359
ZBTB20	-0.266857	0.0002359
ST3GAL3	-0.266755	0.0002375
COPB1	0.26645	0.000243
GLYCTK	-0.266384	0.000244
SLC16A6	0.266347	0.0002444
TLN1	0.26613	0.0002483
C5orf34	0.266082	0.0002489
RANBP3L	-0.265987	0.0002505
DENND5A	0.265949	0.0002509
PAK1IP1	0.2659	0.0002512
hCG_2038586	0.265906	0.0002512
KIF3C	0.265815	0.0002525
C8orf39	0.265781	0.0002529
FAM82A1	-0.265762	0.0002529
THG1L	-0.26571	0.0002536
RHOB	-0.265536	0.0002568
KIAA0564	-0.265485	0.0002575
USP33	0.265449	0.0002577
SLC25A13	-0.265426	0.0002577
GTPBP8	0.265443	0.0002577
NUCB2	0.265334	0.0002592
PHYH	-0.265296	0.0002596
DEPDC1B	0.265159	0.0002621
SDC2	-0.264927	0.0002666
TMEM80	-0.264868	0.0002674
COASY	0.264856	0.0002674
TMEM120A	-0.264642	0.0002716
TSEN54	0.264415	0.0002762
CYP2A13	-0.264386	0.0002765
NUFIP2	0.264331	0.0002773
IVNS1ABP	0.263939	0.0002856
ANLN	0.263891	0.0002863
GYS2	-0.263824	0.0002875
SPINK1	0.263749	0.0002888
HAUS6	0.263719	0.0002891
BRCA1	0.263589	0.0002917
ENTPD5	-0.263451	0.0002944
ITIH3	-0.263436	0.0002944
NAPG	0.26342	0.0002944
UBAP2	0.263187	0.0002995
TSSK1B	-0.263058	0.0003019
SEC16B	-0.263051	0.0003019
C6orf173	0.262957	0.0003038
CNOT6L	-0.262889	0.000305
C20orf46	0.262844	0.0003057
SUV420H1	0.262648	0.00031
GPAM	-0.262591	0.0003106
CKS2	0.26259	0.0003106
KNG1	-0.262549	0.0003111
CRADD	-0.262539	0.0003111
ACADM	-0.262461	0.0003126
DPH2	0.262396	0.0003138
C10orf119	0.262353	0.0003144
TTC36	-0.262303	0.0003153
EED	0.262136	0.000319
ZNF300	0.262114	0.0003191
CCDC99	0.262065	0.00032
CLGN	0.261984	0.0003216
ZNF425	-0.261824	0.0003251
TPX2	0.261812	0.0003251
GPR172A	0.261724	0.0003269
PDCD5	0.261702	0.0003271
PDXK	0.261619	0.0003288
GDAP2	0.261293	0.0003369
CHFR	0.261142	0.0003404
CUL4B	0.261038	0.0003428
PDCL3	0.260914	0.0003452
PRR4	0.26092	0.0003452
BFSP2	0.260882	0.0003457
ASF1B	0.260811	0.0003471
TRIP12	0.26074	0.0003486
NR1H3	-0.26066	0.0003504
NR2C2	0.260643	0.0003504
TM9SF1	-0.260585	0.0003515
FAM116A	0.260555	0.0003519
C9orf103	-0.260473	0.0003537
PSMG3	0.260297	0.0003581
C8orf48	0.260241	0.0003593
MRE11A	0.260127	0.0003616
WDR62	0.260125	0.0003616
CLMN	-0.260003	0.0003646
RTL1	-0.259609	0.0003755
C12orf48	0.259542	0.000377
SLC22A7	-0.259447	0.0003793
MLYCD	-0.259404	0.0003801
NEDD4	-0.259386	0.0003801
LRRTM3	-0.259292	0.0003824
CDKN1A	-0.259274	0.0003829
MARVELD2	-0.259249	0.0003832
ANKRD13B	0.259231	0.0003833
HEATR6	0.259182	0.0003843
C1orf194	0.259024	0.0003885
ODC1	0.2589	0.0003913
G2E3	0.258914	0.0003913
ABCA7	0.258799	0.0003939
SPHK1	0.258517	0.0004021
ZNF84	0.258495	0.0004023
PCTP	-0.258374	0.0004056
ISL2	0.258314	0.0004065
MAOB	-0.258311	0.0004065
TNFRSF11A	0.258169	0.0004105
KIAA1731	0.258099	0.0004123
C20orf24	0.257911	0.0004169
TSR1	0.257874	0.0004169
FAM58A	0.257874	0.0004169
NT5E	-0.257892	0.0004169
CDH2	-0.257896	0.0004169
PUS1	0.257826	0.000418
SKA3	0.257795	0.0004185
RAB11B	-0.257733	0.00042
CYB5A	-0.257595	0.000424
BOLA3	0.257497	0.0004266
GTF3C6	0.25741	0.000429
CCAR1	0.257348	0.00043
COPB2	0.257358	0.00043
MOSPD3	-0.256932	0.0004434
NUP155	0.25687	0.000445
SFT2D3	-0.256612	0.0004529
APLP1	0.256612	0.0004529
WNK3	-0.256532	0.0004551
CHDH	-0.256506	0.0004555
PLEKHB2	0.256417	0.000458
TP53TG1	-0.256343	0.0004601
CLDN14	-0.256312	0.0004606
DCAF6	-0.256244	0.000462
XPOT	0.256254	0.000462
EFNA3	0.256182	0.0004636
HIP1R	0.256108	0.0004647
SERPINF2	-0.256108	0.0004647
HS3ST3B1	-0.256105	0.0004647
GPM6A	-0.256079	0.0004649
FHDC1	0.25607	0.0004649
C22orf32	-0.256022	0.000466
DDIT4	0.255936	0.0004676
ANAPC5	0.255931	0.0004676
TOP2A	0.255932	0.0004676
AFAP1L1	0.255844	0.0004702
ABCC10	0.255801	0.0004712
PCMTD2	-0.255699	0.0004743
CEP78	0.255621	0.0004763
PLEKHA8	0.255606	0.0004763
TMEM187	-0.255598	0.0004763
CCDC18	0.255507	0.0004791
ABCC6	-0.255492	0.0004791
HRAS	0.255412	0.0004814
GK5	0.2554	0.0004814
DDX20	0.255344	0.0004829
CPPED1	-0.255285	0.0004838
CEP152	0.255275	0.0004838
GPD2	0.255281	0.0004838
C7orf61	0.255123	0.0004878
STXBP1	0.255122	0.0004878
ADAM22	0.255151	0.0004878
HDHD3	-0.255086	0.0004885
HIBADH	-0.254984	0.0004918
SNPH	0.254965	0.0004919
EXOC2	0.254781	0.0004983
PTGES	0.254651	0.0005027
C1orf210	-0.254326	0.0005141
DDX55	0.254325	0.0005141
AKR7A3	-0.25431	0.0005141
MCM8	0.254269	0.0005151
IP6K1	0.254079	0.000522
C4BPA	-0.25405	0.0005222
MSTO1	0.254016	0.0005222
MPST	-0.254026	0.0005222
PSMD14	0.254014	0.0005222
PCK2	-0.253946	0.0005244
KCNE3	0.2539	0.0005255
FAM126A	0.253887	0.0005255
BMS1	0.253707	0.0005322
ASRGL1	0.253447	0.0005421
DET1	-0.253328	0.0005464
SERPINA6	-0.253206	0.0005508
PER2	-0.253161	0.0005515
CBX3	0.253171	0.0005515
KSR1	0.253125	0.0005524
RPL15	-0.252933	0.0005598
ACBD5	-0.252839	0.0005619
UBE2A	0.252849	0.0005619
PIGV	-0.252846	0.0005619
C17orf51	0.252822	0.0005621
PLEKHH1	0.252777	0.0005633
CYB5D2	-0.252656	0.0005679
CHD1	0.25257	0.0005709
CHRNA6	0.252415	0.000577
C12orf49	0.252368	0.0005784
NHEDC2	-0.252179	0.0005848
PGLYRP2	-0.252206	0.0005848
TMBIM4	-0.252192	0.0005848
CSF3R	0.252153	0.0005853
CECR6	0.252125	0.0005859
ZPLD1	0.251982	0.0005912
AP1S2	0.251976	0.0005912
DHFRL1	-0.251901	0.0005939
TSPAN9	-0.251743	0.0005981
ZDHHC20	0.251759	0.0005981
DHRS3	-0.251753	0.0005981
RAB10	0.251735	0.0005981
XPR1	0.251757	0.0005981
MDM1	0.251646	0.0006014
TNFAIP8	0.251577	0.0006039
EID2B	0.251537	0.0006044
HOMER1	0.251542	0.0006044
FOXO1	-0.251439	0.0006069
CTSO	-0.251444	0.0006069
TMSB15A	0.251462	0.0006069
VPS37A	0.251412	0.0006072
DPP4	-0.251403	0.0006072
FKBP7	-0.251374	0.0006073
C3orf64	0.251379	0.0006073
BCL2A1	0.251356	0.0006074
LMF1	-0.251271	0.0006093
FAM98C	-0.251296	0.0006093
JMJD6	0.251281	0.0006093
MOSC2	-0.251208	0.0006116
BAIAP3	-0.251184	0.000612
FANCA	0.251147	0.0006131
ADI1	-0.251103	0.0006144
BRDT	0.25103	0.0006171
ROD1	0.251017	0.0006171
GOLT1B	0.25086	0.0006238
CGNL1	-0.250818	0.000625
WDHD1	0.25078	0.0006262
USP1	0.250755	0.0006267
CHIC1	0.250711	0.0006281
GNG7	-0.250659	0.0006299
ANKRD27	0.250625	0.0006301
XDH	-0.250634	0.0006301
HAUS1	0.250484	0.0006355
C4orf46	0.250489	0.0006355
C7orf68	0.250431	0.0006374
GCKR	-0.250404	0.000638
KHDC1	0.25038	0.0006384
GLYATL1	-0.250364	0.0006386
KAT2B	-0.250287	0.0006415
MGAT4A	0.250246	0.0006429
C18orf10	0.250224	0.0006432
GALM	-0.250157	0.0006458
FAM111B	0.250111	0.0006473
TP53BP1	0.250083	0.000648
VANGL1	0.249982	0.0006515
ATN1	0.249987	0.0006515
VPS8	0.249962	0.0006519
AK3	-0.249921	0.0006532
SNRPA	0.249821	0.0006574
NPY1R	-0.249737	0.0006584
CES3	-0.249731	0.0006584
ARL14	0.249772	0.0006584
PACRG	-0.249731	0.0006584
DDX31	0.249779	0.0006584
ULBP1	0.249668	0.0006608
KIF20A	0.249635	0.0006611
SHCBP1	0.24965	0.0006611
GRB2	0.249521	0.000666
NR6A1	0.249484	0.0006672
HEY1	0.249421	0.0006696
E2F7	0.249351	0.0006725
CIZ1	0.249194	0.0006797
ZNF229	0.24914	0.000681
CMAS	0.249155	0.000681
AMACR	-0.249054	0.0006847
TTC21A	0.24902	0.0006857
RPS27	-0.248852	0.0006936
KIAA1467	0.248816	0.0006948
CNOT10	0.248777	0.0006961
LILRB3	0.248722	0.0006982
PSMG1	0.248619	0.0007026
FOXO4	-0.24861	0.0007026
KCNMB3	0.24858	0.0007035
CCBP2	-0.248563	0.0007036
NUBPL	-0.248322	0.0007156
NADSYN1	0.248299	0.0007161
CSDA	0.248113	0.0007253
ZNRF2	-0.248056	0.0007276
TRIM59	0.24803	0.0007283
H3F3B	-0.247977	0.0007305
CD109	0.247952	0.0007311
SLC36A1	0.247873	0.0007346
KIAA0240	-0.247665	0.0007445
C9orf40	0.247665	0.0007445
NCAPH	0.247616	0.0007464
RTKN2	0.247519	0.0007511
ILVBL	-0.24746	0.0007529
RPGR	0.247472	0.0007529
TMF1	0.24743	0.0007538
INTS8	0.247417	0.0007538
KLHL20	-0.247287	0.0007603
SMOX	0.247266	0.0007607
GLRX3	0.24723	0.0007619
LIPC	-0.247182	0.0007639
PTRH2	0.247134	0.0007644
MYO16	-0.247136	0.0007644
CNST	-0.247149	0.0007644
FNDC3B	0.247069	0.0007673
ARHGEF2	0.246911	0.0007747
SLC39A11	-0.24692	0.0007747
DMD	-0.246812	0.0007792
LONP2	-0.246805	0.0007792
HADH	-0.246672	0.0007861
SLC17A4	-0.246597	0.0007897
MINA	0.246433	0.0007985
ZNF90	0.246303	0.0008054
LEPRE1	0.246239	0.0008084
PTTG1	0.246206	0.0008094
SMARCA4	0.246196	0.0008094
CDC14A	0.246181	0.0008095
TEX15	0.246082	0.0008125
GAS2	-0.246064	0.0008125
RECQL4	0.246097	0.0008125
KCNE2	-0.24607	0.0008125
ATP1A2	-0.246104	0.0008125
INTS5	-0.246038	0.0008133
SLC27A2	-0.245993	0.0008148
VKORC1	-0.245986	0.0008148
CPN2	-0.245919	0.000818
MICAL3	-0.245866	0.0008198
BAK1	0.245864	0.0008198
AKR7L	-0.245827	0.0008212
FAM84B	-0.245698	0.0008282
TTBK1	-0.245637	0.0008311
C8orf55	-0.245485	0.0008396
NCKAP5L	0.245445	0.0008397
PLCXD1	0.245471	0.0008397
C1orf25	-0.245452	0.0008397
ZBTB7C	-0.245387	0.0008417
PRR11	0.245386	0.0008417
APOC1	-0.245349	0.0008432
ZC3H6	-0.245264	0.0008477
SACS	0.245245	0.000848
PITX2	0.245145	0.0008532
TK1	0.245135	0.0008532
FAM127B	0.245084	0.0008556
C12orf69	-0.245025	0.0008585
TCP11	-0.244973	0.0008601
POMT2	0.244977	0.0008601
MRPL47	0.244912	0.0008631
UTP15	0.244894	0.0008635
AMIGO2	0.244847	0.0008656
NEU4	-0.244812	0.000867
PCLO	0.244784	0.000868
GSG2	0.244736	0.0008702
TMX4	-0.244642	0.0008746
RASGEF1A	0.244655	0.0008746
C14orf129	0.244573	0.0008782
MRPL23	-0.244546	0.000879
C6orf192	0.244531	0.0008792
FGF11	0.244499	0.0008804
SRP68	0.244461	0.000882
HFE2	-0.244356	0.000888
C5orf42	0.244296	0.0008902
MAFG	0.244306	0.0008902
RCC2	0.244224	0.0008932
EXOG	0.244231	0.0008932
EIF4EBP2	-0.244178	0.0008946
COL4A5	0.244185	0.0008946
POLA2	0.24409	0.0008995
GOLM1	0.244005	0.0009042
ARHGDIA	0.243988	0.0009045
SFRS12IP1	0.243898	0.0009096
NEUROD4	0.243869	0.0009107
IPO13	0.243786	0.0009145
GINS3	0.243772	0.0009145
DGAT2	-0.243774	0.0009145
UBE2C	0.243749	0.0009153
C1orf130	-0.243705	0.0009174
IFIT1	-0.243649	0.0009194
KIF15	0.243651	0.0009194
EBPL	-0.243478	0.0009297
DDX39	0.24347	0.0009297
SPSB2	0.24345	0.0009299
GALK1	-0.243442	0.0009299
FANCD2	0.243398	0.000932
FAM185A	-0.243265	0.0009402
SH3BP4	-0.24321	0.000943
MOGAT2	-0.243198	0.000943
TOP1P1	-0.24308	0.0009486
RNF157	0.243084	0.0009486
NR1D2	-0.243097	0.0009486
TMEM132A	0.243057	0.0009492
PDGFRL	0.243047	0.0009492
MYO6	0.242941	0.0009556
LARP6	0.242912	0.0009567
TEX10	0.242683	0.0009718
ESCO2	0.242627	0.000974
CFHR3	-0.242637	0.000974
METTL4	0.242608	0.0009745
SP8	0.242554	0.0009765
HAVCR1	0.242559	0.0009765
NSFL1C	-0.242517	0.0009783
UNC119	0.242454	0.0009818
STK17A	0.242378	0.0009863
C12orf70	0.242262	0.0009938
ACOT11	0.242203	0.0009971
TMED10	-0.242137	0.001001
TMEM39B	0.242125	0.001001
CDC20	0.24208	0.001003
ATAD3A	0.241992	0.001009
TIPIN	0.241826	0.00102
HJURP	0.241772	0.001023
HLF	-0.241678	0.001029
EEF1B2	-0.241654	0.00103
RBP4	-0.241593	0.001034
ADRB2	-0.241482	0.001041
LIN7C	-0.241278	0.001055
PNPO	-0.241254	0.001056
CBX7	-0.241192	0.00106
CYP51A1	-0.241164	0.001061
UBE2QL1	-0.24107	0.001068
GLDN	0.240993	0.001072
BUB1B	0.240943	0.001075
KLHDC5	0.240923	0.001076
C17orf108	-0.240805	0.001084
PSMA8	0.240751	0.001087
EYA1	0.240649	0.001089
RBL2	-0.240647	0.001089
WRN	0.240642	0.001089
hCG_1811732	-0.240641	0.001089
C16orf52	-0.240665	0.001089
DLEU2L	0.240722	0.001089
FAM53C	0.240691	0.001089
CYP2J2	-0.240635	0.001089
DEGS1	0.240573	0.001092
FAM115C	0.240585	0.001092
CCDC109B	0.240515	0.001095
PID1	-0.240496	0.001096
RPL34	-0.240237	0.001115
CPHL1	0.24012	0.001124
CABC1	-0.240054	0.001126
ZNF215	0.240078	0.001126
TIMELESS	0.240045	0.001126
MASTL	0.240027	0.001126
C6orf97	-0.240033	0.001126
DUOX2	0.239898	0.001136
LINGO4	-0.23986	0.001138
VSNL1	-0.239799	0.001142
ERI2	-0.239768	0.001144
SLC22A1	-0.239658	0.001152
DHX32	0.239558	0.001158
ZSCAN5A	0.239564	0.001158
TATDN3	-0.239526	0.001159
PI4K2B	-0.239464	0.001164
UGT2B10	-0.239381	0.001169
C1orf88	0.239393	0.001169
ATXN7L2	0.239298	0.001174
NAT10	0.239243	0.001178
NFE2	0.239234	0.001178
DCLK2	0.239165	0.001182
GYS1	0.239169	0.001182
FBXO41	0.238973	0.001197
CPEB3	-0.2388	0.00121
CENPA	0.238805	0.00121
CYP19A1	0.238717	0.001216
AQP11	-0.238698	0.001216
ENTPD4	0.238591	0.001225
EMP2	-0.23855	0.001227
MICB	0.238472	0.001233
SLC1A5	0.238362	0.00124
C1orf158	0.238382	0.00124
HELLS	0.238312	0.001242
ADAMTS9	0.238299	0.001242
TTC31	-0.238335	0.001242
NAP1L6	0.238319	0.001242
PTPLAD1	-0.238223	0.001246
IKBKE	0.23824	0.001246
KIAA0100	0.238173	0.00125
C14orf1	-0.238101	0.001255
TMEM86B	-0.238053	0.001257
KIAA0226	0.238052	0.001257
PSMD11	0.238026	0.001259
SOHLH2	0.237967	0.001262
PARD3	-0.237958	0.001262
GSR	0.237953	0.001262
TTLL6	0.237931	0.001263
MFN1	0.237866	0.001268
MUC15	0.23779	0.001274
HSPH1	0.237664	0.001284
PIGM	-0.237619	0.001287
CDCA8	0.23761	0.001287
TMEM192	-0.23759	0.001287
SPAG4	0.237538	0.00129
VEPH1	0.23755	0.00129
WNK1	0.237499	0.001291
HPD	-0.237514	0.001291
GLTP	0.237421	0.001296
PROX1	-0.237436	0.001296
ITGAE	0.237226	0.001313
RNF2	0.237123	0.001322
TMOD2	0.237092	0.001322
HMGCL	-0.237099	0.001322
COL18A1	-0.237067	0.001324
LYRM1	-0.237051	0.001324
UBE2T	0.237005	0.001327
DBF4	0.236984	0.001328
SDHC	-0.236853	0.00134
CLEC3B	-0.236819	0.001342
CADM1	-0.236787	0.001343
LRPPRC	0.236746	0.001346
C12orf75	0.236726	0.001347
FAM107B	-0.236676	0.001351
FAM155B	0.236594	0.001357
PIPOX	-0.236484	0.001367
GTF2E1	0.23641	0.001373
DTL	0.236242	0.001388
RWDD4A	0.236197	0.001391
GPR6	-0.236181	0.001392
ANXA5	0.236009	0.001407
HIBCH	-0.236006	0.001407
TADA1	-0.235909	0.001415
FOXK2	0.23586	0.001419
HAUS3	0.235817	0.00142
LMBRD1	-0.23582	0.00142
STIM1	-0.235829	0.00142
CCL20	0.235739	0.001426
FAT4	-0.235669	0.001431
GOLGA1	0.23568	0.001431
SFMBT2	0.235641	0.001433
DPYS	-0.235616	0.001434
GAMT	-0.235597	0.001435
CCNO	0.235572	0.001436
COL24A1	0.235546	0.001437
ECH1	-0.235528	0.001437
ACY1	-0.235527	0.001437
CKAP2L	0.235464	0.001443
C12orf32	0.23543	0.001445
GYG1	0.235288	0.001457
EPHA1	-0.235299	0.001457
IFT80	0.235166	0.001468
CDK2	0.235095	0.001474
NEDD1	0.235062	0.001477
SCARNA8	0.234945	0.001488
UCK2	0.234913	0.00149
NUP214	0.234856	0.001495
RPAP2	0.234753	0.001504
MYEF2	0.23464	0.001515
MPP2	0.234467	0.001531
ABCG5	-0.23448	0.001531
ANGPTL1	-0.234448	0.001532
ASAP1	0.234427	0.001533
NUP210	0.234335	0.001541
ERO1L	0.234313	0.001542
INTS4	0.234285	0.001543
GNA12	0.234286	0.001543
PLBD1	0.234243	0.001546
STAMBPL1	0.234183	0.00155
C10orf12	0.234186	0.00155
TMEM18	-0.234097	0.001557
KIAA1257	0.234101	0.001557
CDK4	0.234082	0.001558
NGEF	-0.234036	0.001561
KLF11	-0.233979	0.001566
KCTD17	0.233926	0.001571
NEURL1B	-0.233903	0.001572
C14orf106	0.23367	0.001597
CAPZA1	0.233585	0.001605
WDR67	0.233568	0.001606
SLC7A1	0.233543	0.001607
TMEM201	0.233503	0.00161
SH3BGRL2	-0.233441	0.001616
LRP12	0.23329	0.001632
ACAT1	-0.233257	0.001633
COMMD6	-0.233267	0.001633
NTHL1	-0.233242	0.001634
GNE	-0.233145	0.001643
CCDC146	-0.233097	0.001648
GOSR2	0.232974	0.00166
SUMO1P3	-0.232944	0.001662
SAMD9	0.23292	0.001664
C8orf46	-0.232898	0.001665
GOLT1A	-0.232791	0.001675
CCNB1	0.232802	0.001675
NIT1	-0.232639	0.001691
ABCC5	0.232609	0.001694
ING2	0.232492	0.001706
ABCC1	0.232449	0.00171
IL11RA	-0.232407	0.001714
ABCA6	-0.232337	0.001715
C7orf11	-0.232379	0.001715
RNF7	0.232359	0.001715
ELOVL4	0.232345	0.001715
BAAT	-0.232347	0.001715
ASB6	0.232319	0.001716
DCLRE1C	0.232295	0.001718
BBS1	-0.232222	0.001724
INF2	0.232229	0.001724
CENPN	0.232207	0.001724
DIP2A	0.232045	0.001742
LIMS2	-0.231988	0.001748
REP15	0.231952	0.001749
PLOD2	0.231963	0.001749
EPHX2	-0.231816	0.001763
GLRB	0.231833	0.001763
SRGAP1	0.231793	0.001764
RBM8A	-0.231791	0.001764
C12orf41	0.231757	0.001766
TM6SF2	-0.231568	0.001788
BBS12	0.231547	0.001789
UTP11L	0.231496	0.001794
STARD13	-0.231412	0.001802
DDX19B	-0.231423	0.001802
GULP1	0.231334	0.00181
TOR1AIP1	-0.231326	0.00181
SLC39A9	-0.231165	0.001829
ELF4	0.23104	0.001843
C1orf31	-0.230933	0.001855
CCR3	0.230883	0.00186
CCDC151	0.230855	0.001861
C14orf28	-0.230862	0.001861
FAM113B	0.230815	0.001865
MARK1	0.230744	0.001869
KIAA0528	0.23075	0.001869
ME2	0.230739	0.001869
YKT6	0.230765	0.001869
KDSR	-0.230685	0.001875
TJP1	-0.230667	0.001876
NOD2	0.230624	0.00188
FXYD1	-0.23051	0.001893
WWC3	0.230479	0.001893
EIF4EBP1	0.230484	0.001893
CHRNA4	-0.23049	0.001893
MEP1A	0.230434	0.001897
ZNF706	-0.230411	0.001899
C18orf8	0.230322	0.001909
BICD2	0.230296	0.001911
HUS1B	0.23024	0.001917
ZWINT	0.230212	0.001919
RAB8A	-0.229993	0.001947
ANKH	-0.22992	0.001955
C1orf150	0.229905	0.001956
GALNT11	-0.229885	0.001957
NAA25	0.229861	0.001959
C14orf68	-0.229765	0.00197
AMT	-0.229701	0.001975
GALNT5	0.229718	0.001975
REEP4	0.229697	0.001975
GTPBP4	0.229654	0.001979
ZNF560	0.229626	0.001982
PAFAH1B3	0.229599	0.001984
GNL3L	0.229567	0.001987
TREM1	0.229512	0.001991
MTHFD1	-0.229512	0.001991
CDC25C	0.229505	0.001991
MANBA	0.229484	0.001992
ACADS	-0.229429	0.001998
CRLS1	-0.22942	0.001998
AMD1	0.229299	0.002013
C4orf48	0.229271	0.002016
ANXA10	-0.229244	0.002018
BLMH	0.229188	0.002024
GPRIN1	0.229128	0.002031
FAM163A	0.229066	0.002038
DEGS2	-0.228984	0.002047
RSPH3	0.228981	0.002047
C7orf55	-0.228939	0.002051
RTP3	-0.228822	0.002065
ICOSLG	-0.228824	0.002065
FOXB2	-0.228795	0.002066
PEX11B	-0.228778	0.002066
ERP27	0.228785	0.002066
TRAPPC4	0.228751	0.002069
PPAP2B	-0.228711	0.002073
SSH1	0.228683	0.002075
FAM164A	0.228607	0.002084
KIAA1549	0.228561	0.00209
NOL8	0.228475	0.0021
AMZ2	0.228432	0.002105
ADAMTS3	0.228367	0.002113
PHF21A	0.228329	0.002117
KLC4	-0.228297	0.00212
RBPMS2	0.228277	0.002121
LASS5	0.228119	0.002142
TRIM37	0.228069	0.002148
ADA	0.228038	0.002151
TAF1B	0.228009	0.002152
RNF5	-0.228024	0.002152
CAMK2D	-0.227984	0.002153
C14orf105	0.227985	0.002153
TBC1D24	-0.227877	0.002164
ATP6V0E2	-0.227887	0.002164
USP48	0.227877	0.002164
IFIT2	-0.227851	0.002166
ERC2	0.227828	0.002168
LRSAM1	-0.227782	0.002173
SHB	-0.227777	0.002173
C14orf102	-0.227721	0.002179
C21orf2	-0.227658	0.002187
RHOQ	0.227618	0.002188
POLA1	0.227629	0.002188
CD81	-0.227625	0.002188
MPHOSPH6	0.227593	0.002189
GTF2E2	0.227605	0.002189
UBE2J2	0.227565	0.002192
WARS	0.22743	0.00221
C8orf37	0.227382	0.002214
IGFALS	-0.227386	0.002214
ARID3A	0.227367	0.002215
NETO2	0.227326	0.002219
CBARA1	-0.227314	0.00222
SLC6A8	0.227263	0.002224
GPR84	0.227265	0.002224
BIVM	-0.22724	0.002226
NSMAF	0.227156	0.002237
MYL5	-0.227136	0.002239
PTPRK	-0.227099	0.002243
DDX23	0.227051	0.002248
TCP11L2	0.226963	0.00226
ENTPD8	-0.226934	0.002263
NAGA	-0.226908	0.002265
FNDC5	-0.226849	0.002273
UNC5B	0.226817	0.002276
EEF1A1	-0.226719	0.00229
NRCAM	0.226659	0.002298
LRCH1	-0.226461	0.002327
SMARCE1	0.226432	0.002329
C11orf60	-0.226426	0.002329
CERKL	0.22636	0.002336
DNAJC10	0.226372	0.002336
CDC14B	-0.226221	0.002357
NMU	0.226203	0.002358
C3orf45	-0.226184	0.002359
MBLAC2	-0.226171	0.00236
TPTE	0.226105	0.002369
RUSC1	0.226067	0.002373
TMEM55A	0.226058	0.002373
PNMT	-0.226033	0.002374
PIK3CB	0.226029	0.002374
CKAP2	0.226003	0.002377
CDHR3	-0.225965	0.002379
STRBP	0.225969	0.002379
EDAR	-0.225952	0.00238
RAB11FIP5	0.225921	0.002383
NAALAD2	0.225865	0.002388
PRC1	0.225863	0.002388
HGFAC	-0.225881	0.002388
SLC28A1	-0.225747	0.002405
CRYM	-0.225704	0.00241
TMEM183A	-0.225641	0.002418
ARL13B	0.225574	0.002426
CS	0.225585	0.002426
NUDT1	0.225556	0.002427
KIAA1383	-0.225432	0.002446
TXNRD2	-0.225376	0.002452
AFF4	-0.225383	0.002452
ELOVL7	0.225264	0.002469
GINS4	0.225142	0.002486
KIF11	0.225139	0.002486
GRTP1	-0.225087	0.002491
ZDBF2	0.225092	0.002491
FETUB	-0.225071	0.002492
OSTM1	0.225033	0.002497
MRTO4	0.224997	0.0025
PGP	0.224994	0.0025
GMNN	0.224966	0.002503
FAM149A	-0.224917	0.002509
FAM109A	0.224848	0.00252
PHPT1	0.224714	0.002534
RPL32	-0.224712	0.002534
ZNF480	0.224681	0.002534
ABCA9	-0.224681	0.002534
TPPP2	-0.224744	0.002534
C1orf115	-0.224692	0.002534
GRHPR	-0.224746	0.002534
B4GALNT1	0.224731	0.002534
RRP1	0.224674	0.002534
C6	-0.224613	0.002542
S100P	0.224599	0.002543
RAI1	0.224555	0.002549
ARL1	0.224449	0.002563
ANKRD46	-0.224456	0.002563
DUXAP10	0.224423	0.002566
GAB1	-0.224354	0.002576
XRCC2	0.224247	0.002593
DDX3X	0.224195	0.0026
DIMT1L	0.22407	0.00262
GTSE1	0.224011	0.002629
DIAPH3	0.223951	0.002636
ZNF605	0.223957	0.002636
C3orf34	0.223906	0.00264
GPC2	0.223915	0.00264
AZI2	0.223819	0.002654
QSER1	0.223784	0.002658
C2orf72	-0.223701	0.00267
PURA	-0.223699	0.00267
IFI27L2	0.223633	0.002678
SLMO2	0.223633	0.002678
SCMH1	0.223615	0.002679
PLP2	0.223524	0.002692
MTMR7	0.223517	0.002692
NR3C2	-0.223513	0.002692
MPL	-0.223404	0.002708
FKBP14	0.223408	0.002708
C21orf66	0.223359	0.002715
CTSF	-0.223277	0.002719
CCDC91	0.223291	0.002719
C11orf52	-0.223293	0.002719
MAP7D3	0.223287	0.002719
MGRN1	-0.223274	0.002719
C6orf147	0.223294	0.002719
CASP9	0.223262	0.00272
SRGAP3	-0.223162	0.002736
PRDM5	0.223146	0.002737
C11orf1	-0.223062	0.00275
ARFGEF1	0.223055	0.00275
BFSP1	0.223037	0.002752
FAM160B1	-0.223017	0.002753
EIF4G3	0.222984	0.002758
ANKDD1A	0.222866	0.002778
MITF	0.222795	0.002789
IQCD	0.222734	0.002798
PATL1	0.222651	0.002812
RAD51C	0.222588	0.002822
LTBR	0.222569	0.002824
PXMP2	-0.222483	0.002838
ARMC5	-0.2224	0.002852
PIGA	0.222377	0.002854
RAB6B	0.222368	0.002854
CARD18	0.222323	0.002861
CDIPT	-0.222296	0.002864
tcag7.1275	-0.222274	0.002866
KIAA1310	0.22223	0.002873
ACVR1B	0.222148	0.002887
ASMTL	-0.222097	0.002894
PGM2L1	0.222079	0.002896
CCT6B	-0.221964	0.002914
TEP1	0.221963	0.002914
KCMF1	0.221955	0.002914
OBFC2A	0.221838	0.002926
GNL3	0.221843	0.002926
AP1S3	0.221834	0.002926
HSPA13	0.221869	0.002926
ZNF273	0.221849	0.002926
SACM1L	0.221878	0.002926
VRK3	-0.221778	0.002935
RLF	0.22174	0.002941
ANKRD42	0.221718	0.002943
ASPM	0.221511	0.002982
ADAMTS5	0.221486	0.002983
MMRN2	-0.221491	0.002983
CENPO	0.22145	0.002988
TMEM176A	-0.221441	0.002988
WDR53	0.221415	0.002991
APBB1IP	0.221292	0.003013
ASAH1	0.221193	0.003031
ZNF385A	0.22113	0.003042
NOL11	0.221082	0.003049
IFRD1	0.221021	0.003059
PLCD4	0.221004	0.003059
VEZT	0.221007	0.003059
ATP8B1	-0.220969	0.003064
TK2	-0.220904	0.003075
INHBC	-0.220896	0.003075
TSTD1	-0.220853	0.003078
HIPK3	0.220865	0.003078
SERPINI1	0.220854	0.003078
CYP27B1	0.220838	0.003079
FAM165B	-0.220821	0.003079
LRP8	0.220822	0.003079
MLXIP	0.220781	0.003085
C19orf12	-0.220731	0.003091
SLC13A5	-0.220737	0.003091
GABBR2	-0.22066	0.003104
TMC5	0.220584	0.003117
LDHD	-0.22055	0.003122
ARL6IP1	-0.220517	0.003127
FAM183B	-0.220471	0.003129
STK39	0.220469	0.003129
ABCF1	0.220473	0.003129
NCAPG2	0.220475	0.003129
FMO5	-0.220433	0.003134
KLC1	0.220428	0.003134
CCNE2	0.220409	0.003135
RHOG	0.220337	0.003148
C2orf28	-0.220321	0.00315
CAMK1D	-0.220295	0.003151
C9orf100	0.220297	0.003151
CDH1	-0.220273	0.003153
PDE4C	0.220265	0.003153
SPIRE1	0.220244	0.003156
CD58	0.220194	0.003162
ANKRD13A	0.220192	0.003162
APH1B	0.220186	0.003162
TNFRSF21	0.220078	0.003182
KLHL29	0.220049	0.003184
STAU1	-0.220059	0.003184
PPARA	-0.220043	0.003184
CNIH	-0.219994	0.003192
PTGFRN	0.219903	0.003209
NUBP2	-0.219878	0.003211
SLC6A12	-0.219876	0.003211
CENPK	0.219761	0.003232
AZGP1	-0.219754	0.003232
C1orf118	0.219735	0.003235
STK10	0.219701	0.003238
THNSL2	-0.219708	0.003238
SLC25A39	0.219685	0.003239
KLHL17	0.21966	0.003242
DSCC1	0.219644	0.003244
SLC2A10	-0.219612	0.003247
DKC1	0.219621	0.003247
SLC35F3	0.219584	0.003248
CISH	-0.219588	0.003248
STAB2	-0.219516	0.003261
IRAK3	0.219431	0.003277
DCLK3	0.219354	0.003292
CXXC1	0.21932	0.003293
C4orf21	0.219324	0.003293
HSD17B2	-0.219333	0.003293
SUMF1	-0.219306	0.003294
FBXO30	0.219289	0.003296
RPS4XP16	-0.219238	0.003302
CLSTN1	0.219243	0.003302
SETD7	-0.219222	0.003304
ADAMTSL3	-0.219205	0.003306
MIR135A1	-0.219174	0.00331
SFRS14	0.219162	0.003311
NCOA4	-0.219087	0.003325
METTL7B	-0.219078	0.003325
CARD16	0.218981	0.003344
ALAS1	-0.218904	0.003354
MRPL50	0.218908	0.003354
ICMT	0.218894	0.003354
SNORA45	0.218887	0.003354
PPP2R5B	0.21891	0.003354
IL12A	0.218855	0.003359
SIRT1	-0.218798	0.00337
C9orf25	0.21868	0.003394
LRRC16A	0.218668	0.003394
EPM2A	-0.218457	0.003439
PDXP	-0.218399	0.00345
MGAT4B	-0.21838	0.003452
LAPTM4A	-0.218286	0.003471
RP6-213H19.1	0.218266	0.003474
GC	-0.218224	0.003481
CIRBP	-0.218181	0.003487
TYRO3	0.21818	0.003487
C16orf68	0.218098	0.003503
FOXN3	-0.218083	0.003505
AGTR1	-0.218044	0.003512
SLC30A1	-0.217927	0.003536
MPG	-0.217898	0.003537
UBR4	0.217912	0.003537
ZCCHC14	-0.217896	0.003537
MCM3	0.217881	0.003538
C2CD3	0.217816	0.003551
AQP7P1	0.217798	0.003553
MAP4K2	0.217788	0.003553
TBC1D15	0.21775	0.00356
OR13D1	-0.217678	0.003574
CCDC88B	0.217669	0.003574
C16orf45	-0.217646	0.003578
ATRNL1	0.217563	0.003595
TMEM169	-0.217489	0.00361
NAP1L2	0.217465	0.003613
OGN	-0.217452	0.003614
CA9	0.217433	0.003616
TSPAN13	0.21742	0.003617
SORL1	-0.217372	0.003623
HTR2B	-0.217369	0.003623
SPAG1	0.217358	0.003623
MFI2	0.217376	0.003623
RABL4	-0.217316	0.003631
SPATA6	0.21727	0.00364
UNC13A	0.217249	0.003642
NDUFC2	-0.217217	0.003646
CCDC163P	0.217214	0.003646
APOA5	-0.217184	0.003651
WTAP	0.217144	0.003656
LRP5	-0.217154	0.003656
PAG1	0.217093	0.003666
TMEM194A	0.217062	0.003671
STX1A	0.21697	0.00369
RNF125	-0.216967	0.00369
RPL27A	0.216955	0.00369
EIF2B1	0.216919	0.003695
UAP1L1	0.216907	0.003695
APOA1	-0.216917	0.003695
ZNF826	0.216883	0.003699
EXOC4	-0.216848	0.003703
TXNL4A	0.216851	0.003703
KRCC1	-0.216816	0.003709
F9	-0.216776	0.003716
ARMC9	0.216626	0.00375
CYP2B7P1	-0.216596	0.003753
BRP44	-0.216602	0.003753
FBXO5	0.216574	0.003756
FAM114A1	-0.216515	0.003768
MAP3K6	0.216466	0.003778
DNAJC30	-0.216379	0.003794
CYB561D1	0.216384	0.003794
NR5A2	-0.216358	0.003797
ZNF816A	0.216279	0.003814
KBTBD4	-0.216239	0.00382
TPRG1	-0.216248	0.00382
CXCL1	0.216215	0.003823
ARMC8	0.216198	0.003825
POPDC3	0.21613	0.00384
MGST3	-0.216093	0.00384
PCBD2	-0.216092	0.00384
RWDD2B	-0.216111	0.00384
SERPINA10	-0.216119	0.00384
PLIN1	-0.216068	0.003844
PTTG2	0.216031	0.003851
TCF19	0.215878	0.003887
TMEM56	-0.215844	0.003893
MAGEA4	0.215832	0.003894
TMC6	0.215788	0.003903
RRM2	0.215731	0.003913
ZNF32	0.215733	0.003913
OMD	-0.215683	0.003922
TCEANC	-0.215665	0.003925
IGSF3	0.215656	0.003925
MMD	0.215567	0.003945
TAF9	0.215474	0.003966
TRIP10	0.215443	0.003972
HMGN4	0.215377	0.003986
FBXO8	-0.215348	0.003992
IL17RC	-0.215289	0.004004
E2F8	0.215238	0.004015
NDUFB7	-0.215207	0.004021
CPNE6	-0.215181	0.004025
TMTC4	-0.215172	0.004025
SNORA2A	0.215138	0.004032
ANO5	0.215108	0.004037
LHPP	-0.215086	0.004041
CUEDC1	0.214963	0.00407
TEAD2	0.214935	0.004075
ASNS	0.214885	0.004081
SMEK2	-0.214901	0.004081
DBP	-0.214877	0.004081
SNORA19	0.214894	0.004081
RQCD1	0.214821	0.004091
OCIAD2	-0.214824	0.004091
ADPRHL2	0.214799	0.004092
PTDSS2	0.214798	0.004092
ZNF85	0.214755	0.004101
WBP5	0.214717	0.004109
KIFC1	0.214654	0.004123
TRIM36	0.214614	0.004132
LRP2	0.214596	0.004134
PDK1	0.214546	0.004145
GLRX	0.214501	0.004154
FANCM	0.214461	0.00416
SLC18A3	-0.214471	0.00416
PSMD2	0.214373	0.004181
ANKAR	-0.214359	0.004183
OSBP2	0.214323	0.00419
EPN3	0.214313	0.00419
CBX1	0.214286	0.004195
TCHP	0.214223	0.00421
NTN3	-0.214028	0.004259
TPMT	-0.214022	0.004259
IGFBP4	-0.213973	0.00427
CHKA	0.213951	0.004273
SFRS2IP	0.213944	0.004273
SLC12A2	0.213912	0.004279
PTPN6	0.213896	0.004279
CLN6	0.2139	0.004279
C3orf21	0.213864	0.004285
BDNFOS	-0.213652	0.004341
SNRNP200	-0.213603	0.004352
FAM64A	0.213562	0.004361
FAM104B	-0.213511	0.004373
ARHGAP11A	0.213434	0.004392
SH3BGRL3	0.213412	0.004396
MYLPF	-0.213342	0.004412
MCART3P	-0.213336	0.004412
ITGA2	0.213319	0.004414
RIT1	0.213255	0.00443
PPM1G	0.213232	0.004434
LAIR2	0.21322	0.004435
C16orf59	0.213168	0.004446
C3orf52	0.213162	0.004446
RGS2	0.213132	0.004452
SCPEP1	0.213082	0.004464
MTCH1	0.213008	0.004483
XBP1	-0.212997	0.004483
PDLIM1	-0.212962	0.00449
SUZ12P	0.212929	0.004497
ZNF385B	-0.212908	0.004501
TRMU	0.2129	0.004501
CNKSR3	-0.212872	0.004506
SVIL	-0.212842	0.00451
SMAD6	-0.21284	0.00451
CTNNA3	-0.21281	0.004516
CLDN1	-0.212796	0.004518
FAM103A1	-0.212746	0.00453
ZNF544	0.212645	0.004554
RPL26	0.212644	0.004554
DCLRE1B	0.212603	0.004564
PLA2G2A	0.212459	0.004603
RNASEH2A	0.212371	0.004623
PDXDC1	-0.212382	0.004623
DIRC3	0.212318	0.004636
DYRK3	0.212297	0.004638
SSB	0.212295	0.004638
SPP1	0.212262	0.004645
EID3	0.212252	0.004646
ARL6	0.212233	0.004649
SYCP2	0.212208	0.004654
NAE1	0.212192	0.004655
KCNK1	-0.212168	0.00466
CHAC1	0.212161	0.00466
hCG_1646157	0.212131	0.004666
SNORA3	0.212074	0.00468
SMARCA2	-0.21206	0.004682
ACSM2A	-0.21199	0.0047
SLC2A5	0.211886	0.004728
PKD1L1	0.21179	0.004754
NEFH	0.211781	0.004755
KDR	-0.211755	0.00476
WASL	-0.211719	0.004768
SLC26A9	0.211674	0.004779
ZNF664	0.21162	0.004793
RPL13	-0.211529	0.004818
BRIX1	0.211444	0.004834
FAM83B	0.211465	0.004834
USP24	0.211445	0.004834
CEP170	0.211442	0.004834
NARF	0.211415	0.004839
DNER	0.211398	0.004842
ALS2CR8	-0.211375	0.004846
ZIC2	0.21136	0.004848
BHLHA9	-0.211238	0.004883
SOD2	0.211221	0.004885
POR	-0.211204	0.004888
SH3GLB1	0.211116	0.004913
COQ7	-0.211083	0.00492
PAGE1	0.211011	0.004937
CHCHD5	-0.211014	0.004937
LRRC6	0.210927	0.00496
CRYAA	-0.210911	0.004963
TTLL7	0.210813	0.004991
PDE3A	0.210763	0.005004
MIER1	0.210749	0.005006
AUTS2	-0.210739	0.005006
CCT6A	0.210707	0.005013
SETX	0.210697	0.005014
KCNMB2	0.210657	0.005021
MKNK1	0.210666	0.005021
FABP3	0.21064	0.005024
CDH7	0.210617	0.005028
PIP5K1C	0.210593	0.005032
USP36	0.210588	0.005032
ZNF81	0.210556	0.00504
PPFIBP1	0.210513	0.005048
PDS5B	-0.210514	0.005048
LRRC63	0.210433	0.005062
BAT2L2	0.210458	0.005062
DNAJB11	0.210424	0.005062
PROC	-0.210448	0.005062
SAPS1	0.210425	0.005062
BARD1	0.210418	0.005062
NIN	0.210381	0.005071
WFIKKN1	-0.21034	0.00508
THRB	-0.210334	0.00508
LYSMD4	0.210183	0.005126
KIF21B	0.210165	0.005129
CLU	-0.210111	0.005144
ABCB10	-0.210087	0.005148
hCG_2045089	-0.21005	0.005158
ATF7IP2	-0.210001	0.005167
ORAI3	-0.209998	0.005167
LTV1	0.209994	0.005167
STK38	0.209965	0.005174
ZBTB17	0.209827	0.005216
TRAIP	0.209812	0.005217
IL15	0.209808	0.005217
ANKRD1	0.209793	0.005219
LHFPL2	0.20978	0.005221
TMEM129	-0.209768	0.005221
SULT1C2	0.209755	0.005221
ACACA	0.209747	0.005221
INMT	-0.209746	0.005221
C5orf33	-0.209727	0.005224
ALKBH7	-0.209696	0.005231
MAGEA10	0.209676	0.005235
USP30	-0.209659	0.005237
CLIC1	0.209651	0.005237
ADRA1B	-0.209647	0.005237
KIAA1539	0.209566	0.00526
BLVRA	0.209523	0.005266
CCS	-0.20954	0.005266
SNRPD1	0.209528	0.005266
CTNNAL1	0.209512	0.005267
GLUD1	-0.209504	0.005267
MED27	0.209464	0.005277
RPS6KB1	0.209392	0.005295
DNMBP	-0.209394	0.005295
C1orf9	0.209277	0.005331
UGP2	-0.209259	0.005334
RHBDD1	-0.209247	0.005335
SGOL2	0.209238	0.005336
CCT2	0.209224	0.005337
GABRA6	0.2092	0.005341
HIRIP3	-0.209196	0.005341
PITRM1	0.209158	0.005351
ZCCHC24	-0.209036	0.005389
CDC42EP4	-0.208984	0.005404
PARK2	-0.208958	0.005406
HMGB2	0.208953	0.005406
RNF10	0.20896	0.005406
RGP1	0.208889	0.005425
ARHGAP22	0.208869	0.005429
PMVK	-0.20886	0.005429
PLXNC1	0.208831	0.005436
C1orf53	-0.20878	0.00545
KIF5A	0.208739	0.005461
WASF1	0.208713	0.005462
SLC25A20	-0.208714	0.005462
DVL3	0.20873	0.005462
TTC39A	0.208569	0.005508
POLD1	0.208482	0.005535
S100A9	0.208427	0.005551
ETNK1	0.2084	0.005557
C13orf23	0.208392	0.005557
PC	-0.208366	0.005563
TSC22D1	-0.20835	0.005566
TTC32	-0.208326	0.005572
SNX7	0.208249	0.005593
CRY1	0.208251	0.005593
AGAP1	0.208167	0.005618
KIR2DL4	0.208148	0.005622
ACOX2	-0.208138	0.005623
DPY19L2P2	0.208085	0.005638
SLC22A25	-0.207982	0.005671
F13B	-0.207924	0.005683
PRPF4	0.207933	0.005683
AGPAT4	0.207933	0.005683
RRP9	0.207898	0.005688
AMBP	-0.207892	0.005688
PPP2R2A	0.20785	0.005701
ARNT	-0.207781	0.005722
TEAD4	0.207752	0.00573
ZNF720	-0.207728	0.005735
SLC37A3	0.2077	0.005742
CRYBA1	0.207683	0.005745
ZNF876P	0.207642	0.005757
CRIPT	-0.207619	0.005762
COMT	-0.207607	0.005764
DEPDC6	-0.207569	0.005772
TMCC2	0.207566	0.005772
FBXO18	0.207532	0.005781
SHD	-0.207516	0.005784
RAB3C	0.207359	0.005838
CCDC115	-0.207324	0.005847
BRAP	0.207311	0.005849
UTP6	0.20729	0.005854
CACHD1	0.207275	0.005856
APEX2	0.207246	0.005864
LPCAT4	0.207162	0.005891
C1orf192	-0.207127	0.005901
AIMP1	-0.207043	0.005929
C10orf26	-0.206778	0.006023
CHAF1A	0.206766	0.006025
ESYT3	0.206752	0.006027
TNS3	-0.206657	0.006059
MATN2	-0.20664	0.006063
DUSP5P	0.206614	0.006069
VSIG1	0.206578	0.00608
CXADR	-0.206562	0.006082
C4orf43	0.206554	0.006082
PION	-0.206543	0.006084
RAVER2	0.206386	0.00614
TRIM28	0.206345	0.006152
ASAP3	0.206308	0.006163
GTDC1	0.206296	0.006164
NSUN4	0.206277	0.006169
SIGLEC15	-0.206223	0.006186
CASC4	-0.206154	0.006209
CXCL3	0.206104	0.006225
DNAJC5	0.206064	0.006237
ABCB4	-0.206054	0.006238
KIF24	0.205972	0.006267
[truncated: 1,003 more rows]
