# Supplementary material for: Drp1-mediated mitochondrial fission promotes cell proliferation through crosstalk of p53 and NF-κB pathways in hepatocellular carcinoma
Source: Oncotarget. 2016 Aug 17;7(40):65001–11. doi: 10.18632/oncotarget.11339 (PMC5323133; doi:10.18632/oncotarget.11339)
Supplement: Supplementary file 3 [file oncotarget-07-65001-s003.xlsx]

## Sheet: Supplementary Table 5
Supplementary Table 5. Drp1 correlated genes in GSE36376
Gene symbol	Correlation coefficient（r）	P value
STRAP	0.663362	2.994e-20
HN1	0.65746	6.988e-20
YARS2	0.655984	7.138e-20
ACTL6A	0.637372	2.435e-18
MAK10	0.634438	3.582e-18
GOLT1B	0.63362	3.594e-18
MRPL50	0.631323	4.88e-18
IFT52	0.62714	9.565e-18
RBBP7	0.614669	8.484e-17
GMPS	0.608348	2.368e-16
CCT8	0.605711	3.439e-16
SOAT1	0.604603	3.848e-16
YWHAQ	0.60231	5.305e-16
NAE1	0.599557	7.927e-16
UHRF2	0.596898	1.166e-15
LOC728564	0.596374	1.198e-15
TRIM32	0.595984	1.208e-15
DHX15	0.594836	1.388e-15
H2AFY	0.591093	2.457e-15
MRPL9	0.587168	4.455e-15
PNPLA7	-0.585319	5.742e-15
CALM2	0.584017	6.778e-15
KIF11	0.583077	7.556e-15
CSRNP2	0.582763	7.629e-15
LOC442609	0.581256	8.992e-15
MAPRE1	0.581409	8.992e-15
CIAPIN1	0.580536	9.726e-15
MRPS35	0.580217	9.879e-15
DCAF16	0.578593	1.196e-14
CDC2	0.578738	1.196e-14
EXOSC3	0.577549	1.366e-14
ADNP	0.576316	1.608e-14
SNX7	0.57551	1.721e-14
UBE2E1	0.575601	1.721e-14
C6orf173	0.575313	1.725e-14
PPHLN1	0.574213	1.898e-14
IRAK4	0.574263	1.898e-14
WDR51B	0.574188	1.898e-14
CXorf64	0.572762	2.311e-14
MOBKL1B	0.572137	2.484e-14
SFRS2	0.571608	2.631e-14
CCND1	0.571584	2.673e-14
DONSON	0.571164	2.752e-14
BTBD10	0.57101	2.754e-14
TUBA1A	0.569158	3.58e-14
LRRC57	0.568957	3.612e-14
IRX1	-0.567599	4.35e-14
CAND1	0.5663	5.19e-14
DYNLRB1	0.566031	5.194e-14
GNPTG	-0.566026	5.194e-14
DCUN1D5	0.565455	5.552e-14
MRS2	0.565199	5.66e-14
EIF4G2	0.564979	5.741e-14
ZNF805	0.564742	5.84e-14
TCERG1	0.563917	6.494e-14
LOC100128266	0.563515	6.775e-14
ITGB3BP	0.561675	8.618e-14
LOC729317	0.561688	8.618e-14
TMEM206	0.560738	9.743e-14
CCT6A	0.560028	1.065e-13
YEATS4	0.558788	1.259e-13
ARHGEF12	-0.557606	1.475e-13
HDAC2	0.557459	1.483e-13
ATP2C1	0.557126	1.533e-13
GGCT	0.556489	1.658e-13
CCT6P1	0.555888	1.783e-13
CBX1	0.55542	1.881e-13
KPNA2	0.554814	2.016e-13
VRK1	0.554745	2.016e-13
TCP1	0.552549	2.699e-13
ITGB1BP1	0.552543	2.699e-13
DNMT1	0.552292	2.76e-13
HNRNPR	0.551389	3.076e-13
ZDHHC13	0.551353	3.076e-13
LOC729841	0.550876	3.251e-13
GTPBP8	0.549222	4.069e-13
THUMPD3	0.549075	4.102e-13
LOC100132299	0.548352	4.434e-13
PSMD6	0.548356	4.434e-13
FTSJ1	0.547958	4.631e-13
TIAL1	0.547821	4.665e-13
SMAP1	0.547259	4.873e-13
UBAP2	0.547263	4.873e-13
SET	0.547368	4.873e-13
ANLN	0.546835	5.116e-13
LOC728517	0.546655	5.187e-13
TIPIN	0.546445	5.282e-13
KHDRBS1	0.546021	5.442e-13
UBA2	0.546019	5.442e-13
CDKN1A	-0.546008	5.442e-13
TMEM11	0.545996	5.442e-13
HNRNPM	0.545261	5.974e-13
ATP5C1	0.544301	6.764e-13
TIPRL	0.544227	6.764e-13
CRLF3	0.542926	8.036e-13
NUP37	0.54176	9.361e-13
LOC100134189	0.540685	1.055e-12
EID2	0.540782	1.055e-12
STRBP	0.540684	1.055e-12
ENTPD5	-0.540589	1.058e-12
C10orf137	0.540179	1.07e-12
ILF2	0.540029	1.07e-12
CEP78	0.54035	1.07e-12
LOC730052	0.540096	1.07e-12
SMC3	0.539951	1.07e-12
ME2	0.540116	1.07e-12
CPSF6	0.539958	1.07e-12
PSMD14	0.540235	1.07e-12
STAM	0.53982	1.079e-12
CPEB3	-0.539411	1.132e-12
SUMO2	0.539337	1.133e-12
WDSUB1	0.539058	1.167e-12
ARPC3	0.538957	1.173e-12
NFXL1	0.538814	1.183e-12
LOC644877	0.538765	1.183e-12
ANAPC7	0.538536	1.211e-12
CKS2	0.537547	1.376e-12
TUBA1C	0.537426	1.387e-12
C19orf52	0.537328	1.394e-12
ORMDL3	-0.536687	1.51e-12
CCDC99	0.53645	1.547e-12
TP53BP1	0.536362	1.553e-12
NME7	0.535945	1.631e-12
CBL	0.535548	1.694e-12
CENTB2	0.535551	1.694e-12
LOC728698	0.533543	2.21e-12
CDC123	0.532723	2.44e-12
PRAP1	-0.532697	2.44e-12
RCE1	0.532589	2.457e-12
SAP30	0.532293	2.537e-12
BRIX1	0.531698	2.708e-12
C12orf48	0.531752	2.708e-12
RAN	0.531419	2.791e-12
LOC100127918	0.530033	3.339e-12
YEATS2	0.52968	3.473e-12
PPM1D	0.52963	3.473e-12
LOC399715	-0.529412	3.524e-12
C1orf31	0.529421	3.524e-12
MITD1	0.529345	3.53e-12
LOC100130092	0.529098	3.623e-12
RQCD1	0.528972	3.658e-12
LOC100132457	0.528483	3.878e-12
CCT7	0.527174	4.586e-12
KDELC1	0.526724	4.835e-12
OPA1	0.526281	5.093e-12
IDE	0.525788	5.399e-12
FTCD	-0.525596	5.501e-12
RP2	0.525343	5.65e-12
MRPL30	0.525188	5.728e-12
DPP3	0.524996	5.821e-12
NETO2	0.524964	5.821e-12
RBM12	0.523896	6.636e-12
LOC440993	-0.523872	6.636e-12
SNRPF	0.523514	6.899e-12
HNRPM	0.523478	6.899e-12
DR1	0.523342	6.978e-12
B4GALT4	0.522516	7.728e-12
PNMA1	0.522067	8.144e-12
AACS	0.521792	8.389e-12
GYG1	0.521496	8.666e-12
RFC4	0.520849	9.313e-12
C7orf68	0.520875	9.313e-12
SMARCC1	0.520686	9.454e-12
BLM	0.520369	9.794e-12
HNRPA2B1	0.519935	1.03e-11
VPS35	0.519704	1.055e-11
YDJC	0.519304	1.104e-11
PSPC1	0.519081	1.123e-11
LOC729964	0.519105	1.123e-11
GALNT4	0.518987	1.13e-11
FABP5L2	0.518902	1.136e-11
INTS2	0.518405	1.2e-11
MNAT1	0.518347	1.2e-11
SNX12	0.518369	1.2e-11
MED27	0.51809	1.233e-11
SAAL1	0.516856	1.438e-11
RBM34	0.516777	1.444e-11
CKAP5	0.516527	1.483e-11
LOC645176	-0.516348	1.509e-11
CAPRIN1	0.515917	1.586e-11
METTL4	0.515839	1.593e-11
NOL7	0.515739	1.605e-11
C9orf40	0.515207	1.709e-11
CDCA3	0.515019	1.741e-11
SMC4	0.51459	1.829e-11
NANS	0.514483	1.844e-11
SLC39A6	0.51371	2.025e-11
PDCD10	0.513599	2.042e-11
RACGAP1	0.513465	2.067e-11
BUB1	0.513208	2.124e-11
GMNN	0.51282	2.22e-11
ZNF45	0.512708	2.24e-11
ATP5G2	0.51208	2.413e-11
SLBP	0.511304	2.648e-11
MANSC1	0.510973	2.747e-11
LOC100129759	0.510547	2.884e-11
CTTNBP2NL	0.510084	3.042e-11
LSM8	0.510001	3.059e-11
PSMG1	0.509735	3.139e-11
RNF145	0.509715	3.139e-11
TSEN15	0.509357	3.267e-11
LEO1	0.509177	3.325e-11
C13orf23	0.508781	3.477e-11
PIGC	0.50865	3.517e-11
C19orf61	0.50818	3.712e-11
C7orf28A	0.507714	3.905e-11
DUSP12	0.507698	3.905e-11
MATR3	0.5076	3.915e-11
ETNK1	0.507603	3.915e-11
C1orf19	0.5074	3.976e-11
C12orf31	0.507437	3.976e-11
PM20D2	0.50686	4.233e-11
COX6B1	0.506684	4.306e-11
HAT1	0.506306	4.471e-11
SAMD4A	-0.506315	4.471e-11
MORF4L1	0.505426	4.965e-11
LOC652071	0.505347	4.991e-11
FAM136B	0.505244	5.032e-11
UEVLD	0.505084	5.109e-11
PPP1R12A	0.504715	5.323e-11
PTTG3P	0.504455	5.467e-11
IL17RC	-0.504427	5.467e-11
EIF4ENIF1	0.504384	5.471e-11
CHEK1	0.504284	5.49e-11
RUNDC2C	-0.504284	5.49e-11
CTNNAL1	0.504177	5.538e-11
PCNA	0.50404	5.608e-11
BRCC3	0.503975	5.628e-11
LOC399942	0.503643	5.838e-11
DNAJC14	0.50346	5.945e-11
RBX1	0.503381	5.977e-11
FLJ20699	-0.502943	6.281e-11
PROC	-0.502779	6.382e-11
CCT2	0.502618	6.481e-11
NUP62	0.502502	6.546e-11
LOC100129585	0.502357	6.635e-11
ADRB2	-0.502139	6.787e-11
RYK	0.502071	6.815e-11
PSCD2	0.501769	7.042e-11
MLXIPL	-0.501386	7.35e-11
TMEM165	0.501285	7.411e-11
MST4	0.500998	7.643e-11
BLCAP	-0.500795	7.802e-11
ADSS	0.500677	7.884e-11
CD2AP	0.500511	8.012e-11
RSRC1	0.49972	8.787e-11
FIT1	-0.499502	8.987e-11
LOC645436	0.49912	9.339e-11
NACA	0.499145	9.339e-11
VPS37D	-0.498608	9.898e-11
QTRTD1	0.498263	1.028e-10
KIF5B	0.497534	1.118e-10
RIF1	0.497446	1.126e-10
PRPF18	0.49736	1.133e-10
KIAA0261	0.497081	1.167e-10
FANCI	0.497016	1.172e-10
LOC345041	0.49656	1.233e-10
SFRS9	0.496492	1.234e-10
VPS33B	0.496499	1.234e-10
AURKB	0.496448	1.236e-10
LOC727758	0.495469	1.385e-10
COMMD2	0.495224	1.421e-10
WASPIP	0.495172	1.424e-10
WAC	0.495063	1.437e-10
FAM127C	0.494972	1.448e-10
GOPC	0.494787	1.475e-10
C12orf26	0.494712	1.482e-10
RDH16	-0.49462	1.493e-10
CCDC22	0.49444	1.52e-10
ACTRT1	-0.493933	1.609e-10
MAEA	0.493898	1.61e-10
HIF1A	0.493681	1.646e-10
CBX5	0.493511	1.673e-10
C19orf66	-0.493356	1.698e-10
CHCHD1	0.493251	1.704e-10
ANKLE2	0.493243	1.704e-10
RPL6	0.493239	1.704e-10
CENPA	0.493151	1.715e-10
SF3B14	0.492976	1.745e-10
MRPL18	0.492548	1.823e-10
UTP6	0.492549	1.823e-10
LOC100128410	0.492298	1.87e-10
F7	-0.492275	1.87e-10
RANBP1	0.492132	1.896e-10
GLRX3	0.492065	1.904e-10
B3GALNT1	0.491855	1.945e-10
GNA13	0.491748	1.963e-10
PIK3C2A	0.491561	2e-10
TPMT	-0.491326	2.05e-10
POLR2K	0.491257	2.055e-10
TATDN1	0.491247	2.055e-10
ANKRD24	-0.491192	2.061e-10
GTF2E1	0.491148	2.065e-10
TOMM5	0.491055	2.08e-10
PWP1	0.490797	2.138e-10
ARID2	0.490528	2.192e-10
TMX3	0.490543	2.192e-10
KLHL8	-0.490481	2.197e-10
FNTA	0.490369	2.218e-10
PRMT1	0.490116	2.278e-10
LOC729769	0.490044	2.29e-10
TMEM4	0.489849	2.336e-10
VPS29	0.489569	2.406e-10
AHSP	-0.489503	2.417e-10
RPA1	0.489242	2.484e-10
SLC38A3	-0.488825	2.6e-10
RAB17	-0.488375	2.732e-10
LOC399804	0.487835	2.901e-10
TARS	0.487808	2.901e-10
MASTL	0.487759	2.909e-10
TEX10	0.487592	2.955e-10
LOC201725	0.48757	2.955e-10
AMD1	0.487372	3.014e-10
GLYCTK	-0.487273	3.04e-10
NUP155	0.48696	3.143e-10
NACAP1	0.486797	3.193e-10
RNASEH2A	0.486746	3.202e-10
C9orf89	0.486634	3.234e-10
C1orf124	0.486013	3.466e-10
LOC728431	-0.485969	3.473e-10
BCLAF1	0.485863	3.494e-10
KATNA1	0.485863	3.494e-10
LOC642590	0.485716	3.543e-10
LOC100130003	0.48568	3.547e-10
FANCD2	0.485352	3.646e-10
LOC100131859	0.485338	3.646e-10
LOC400013	0.485347	3.646e-10
RPAP3	0.48535	3.646e-10
SPTBN2	-0.48517	3.699e-10
FAM122B	0.48516	3.699e-10
BMP1	-0.485062	3.73e-10
WDR53	0.484749	3.857e-10
LOC341965	0.484692	3.859e-10
MARCKS	0.484706	3.859e-10
TMEM199	0.484604	3.887e-10
NARFL	-0.484124	4.097e-10
GOSR2	0.48356	4.36e-10
HLTF	0.483376	4.441e-10
NUP205	0.483282	4.476e-10
CEP55	0.483136	4.539e-10
CENPP	0.483072	4.559e-10
ABHD14B	-0.48295	4.606e-10
HNRNPA1	0.48292	4.606e-10
LOC644623	-0.482881	4.606e-10
FAM83D	0.482901	4.606e-10
GDAP2	0.482644	4.72e-10
MKI67IP	0.482441	4.806e-10
PRIM1	0.482438	4.806e-10
AGPAT9	-0.482284	4.878e-10
ZBED4	0.482183	4.906e-10
WDR1	0.48219	4.906e-10
LOC100131971	0.481989	5.003e-10
OGDHL	-0.481521	5.264e-10
LOC731751	0.481497	5.264e-10
CCNE1	0.481154	5.46e-10
TBCE	0.480991	5.547e-10
PTPN4	-0.48087	5.609e-10
MOSPD3	-0.480821	5.624e-10
VBP1	0.480749	5.655e-10
C12orf49	0.480624	5.721e-10
TSKU	-0.480558	5.748e-10
RPS6KC1	0.480487	5.779e-10
ZNF652	-0.480299	5.888e-10
ASTE1	0.480191	5.945e-10
ZNF577	-0.480046	6.028e-10
LOC389322	0.479917	6.1e-10
FIGNL1	0.479859	6.108e-10
IGFBP4	-0.479859	6.108e-10
LOC645385	0.479787	6.141e-10
MAPK1	0.479753	6.148e-10
SART3	0.479684	6.164e-10
GINS3	0.479696	6.164e-10
CDKN3	0.47958	6.22e-10
IPO7	0.479299	6.405e-10
CCDC55	0.479277	6.405e-10
LOC100131609	0.47906	6.548e-10
ARL4A	0.478995	6.579e-10
DHRS12	-0.478951	6.594e-10
LOC554235	-0.478831	6.667e-10
TYMS	0.478282	7.078e-10
ABHD3	0.47817	7.15e-10
LOC441484	0.477919	7.337e-10
DTL	0.477815	7.405e-10
DGCR6L	-0.477614	7.543e-10
SEC23B	0.477605	7.543e-10
TRMT112	0.477483	7.629e-10
MAK16	0.477434	7.651e-10
LONP2	-0.477363	7.689e-10
DPM1	0.477345	7.689e-10
SEH1L	0.477227	7.773e-10
LOC729310	-0.47708	7.883e-10
C14orf166	0.476932	7.996e-10
MTX2	0.476802	8.076e-10
XRRA1	-0.476799	8.076e-10
RHOA	0.476706	8.14e-10
TXNL2	0.476574	8.221e-10
TMEM39A	0.476589	8.221e-10
P704P	0.476436	8.329e-10
DCXR	-0.476371	8.369e-10
THOC4	0.476205	8.507e-10
NFKBIA	-0.476092	8.572e-10
RHBDL3	-0.476094	8.572e-10
PPP1CC	0.476051	8.591e-10
SPATS2	0.475866	8.75e-10
MAGED1	0.475515	9.081e-10
IMMT	0.475472	9.102e-10
NUP160	0.475435	9.117e-10
COX11	0.47525	9.287e-10
LOC648000	0.475181	9.336e-10
YWHAB	0.474982	9.523e-10
RBM18	0.474894	9.595e-10
SSBP1	0.474845	9.624e-10
SDCCAG8	0.474797	9.653e-10
SNRNP27	0.47467	9.767e-10
COPB1	0.474413	1.001e-09
CLTC	0.474431	1.001e-09
HSPC159	0.474293	1.012e-09
SKIV2L2	0.474059	1.036e-09
LOC648210	0.473882	1.054e-09
TRA1P2	0.473733	1.067e-09
NCBP2	0.473756	1.067e-09
RPL36A	0.473594	1.081e-09
TWISTNB	0.473327	1.111e-09
ARL1	0.473159	1.13e-09
VRK2	0.473065	1.139e-09
PSME3	0.472842	1.165e-09
XPO1	0.472695	1.181e-09
LOC100130932	0.472655	1.184e-09
TMEM189-UBE2V1	0.472543	1.193e-09
NDC80	0.472553	1.193e-09
TXNL4A	0.472498	1.196e-09
LOC654340	-0.472372	1.21e-09
LOC134997	0.472273	1.221e-09
ANKRD49	0.471881	1.273e-09
HSPE1	0.471775	1.285e-09
USP1	0.471639	1.301e-09
KIF4A	0.471594	1.305e-09
ZSCAN16	0.471355	1.337e-09
HNRNPA0	0.471026	1.383e-09
LOC731985	0.470785	1.418e-09
RHOT2	-0.470629	1.439e-09
LOC729617	0.470518	1.454e-09
ROD1	0.470392	1.471e-09
NTHL1	-0.470144	1.508e-09
LOC645691	0.470116	1.51e-09
DHX36	0.47004	1.519e-09
TSPAN3	0.470018	1.519e-09
ZNF664	0.469941	1.529e-09
PFKFB1	-0.469777	1.553e-09
2014-03-07	0.469759	1.553e-09
PELI1	0.469542	1.58e-09
SCARNA10	0.469559	1.58e-09
LOC652595	0.469546	1.58e-09
KIAA0922	-0.469486	1.586e-09
ANXA4	0.469357	1.605e-09
FAM83F	-0.469336	1.606e-09
C12orf43	0.46925	1.617e-09
STXBP5	0.469025	1.654e-09
ZWINT	0.469	1.655e-09
MAT1A	-0.468797	1.689e-09
IARS	0.468326	1.775e-09
LQK1	0.468294	1.778e-09
LOC642109	-0.468268	1.779e-09
LOC728532	0.467994	1.825e-09
HNRPLL	0.467996	1.825e-09
GADD45GIP1	0.467908	1.839e-09
FAM49B	0.467801	1.857e-09
TAF5L	0.467731	1.867e-09
LOC645927	-0.467693	1.871e-09
PCSK7	-0.467624	1.881e-09
LOC644214	0.467586	1.885e-09
DNAJC17	-0.467516	1.895e-09
TUBA1B	0.467304	1.936e-09
FABP5	0.466965	2.005e-09
EPS8L2	-0.466726	2.053e-09
LOC100130511	0.466586	2.081e-09
ZNHIT3	0.466336	2.129e-09
CD99L2	-0.466344	2.129e-09
IFNAR1	-0.465998	2.205e-09
BOK	-0.465652	2.285e-09
SFRS13A	0.465438	2.334e-09
BAP1	-0.465398	2.339e-09
C4orf34	-0.465256	2.371e-09
RABIF	0.465094	2.408e-09
MRPL3	0.465004	2.427e-09
RPL38	0.464733	2.494e-09
PSPH	0.464582	2.53e-09
ACYP1	0.464555	2.533e-09
MRPL48	0.464472	2.55e-09
FKBP3	0.464329	2.585e-09
AZGP1	-0.464297	2.589e-09
METTL6	0.464165	2.621e-09
LONRF1	0.463877	2.698e-09
NCAPD3	0.463761	2.727e-09
TXNDC11	-0.463665	2.75e-09
ZCCHC6	-0.463636	2.753e-09
APOF	-0.463525	2.781e-09
BAK1	0.463473	2.791e-09
USP48	0.463356	2.815e-09
SAMD6	-0.463354	2.815e-09
PKP2	0.463141	2.875e-09
PJA1	0.463082	2.888e-09
ZC3H14	0.462976	2.916e-09
ANKMY2	0.46287	2.944e-09
TTC33	0.462696	2.993e-09
LOC441131	0.462204	3.15e-09
TPRKB	0.462	3.214e-09
COPB2	0.461956	3.221e-09
VPS54	0.461943	3.221e-09
SEC23IP	0.461862	3.236e-09
PHF10	0.461867	3.236e-09
SFRS2IP	0.461582	3.329e-09
CNIH4	0.461542	3.337e-09
KIF2A	0.461427	3.372e-09
MAPK9	0.461326	3.402e-09
THUMPD2	0.461273	3.415e-09
PEX11G	-0.46081	3.582e-09
EXO1	0.460771	3.59e-09
AVL9	0.460751	3.591e-09
TSSK2	-0.460676	3.613e-09
LOC388654	0.460614	3.63e-09
PPIA	0.46046	3.684e-09
LOC100131387	0.460407	3.697e-09
LOC402175	0.460374	3.703e-09
CDK4	0.460099	3.807e-09
RCN2	0.460078	3.808e-09
HECTD2	0.460005	3.831e-09
C4orf46	0.459837	3.893e-09
GRAP	-0.45979	3.905e-09
CRNKL1	0.459705	3.931e-09
KIAA1797	0.459693	3.931e-09
POLR3D	0.459423	4.039e-09
FUNDC1	0.459384	4.048e-09
FUBP1	0.459343	4.058e-09
CENPK	0.459273	4.081e-09
MCM10	0.459068	4.164e-09
SLC36A1	0.458976	4.196e-09
KIAA0892	0.458875	4.234e-09
NOLC1	0.458297	4.495e-09
RRM2	0.45823	4.502e-09
SCML2	0.458237	4.502e-09
ROCK1	0.458238	4.502e-09
DAGLB	-0.45806	4.567e-09
LEPROTL1	0.458065	4.567e-09
RIPK1	-0.457898	4.638e-09
ECD	0.457665	4.746e-09
POLD3	0.457616	4.762e-09
MASP2	-0.457465	4.83e-09
DVL2	0.457251	4.932e-09
RAD51C	0.45718	4.96e-09
SFPQ	0.457131	4.977e-09
TTF2	0.457033	5.02e-09
ZSCAN5A	0.456907	5.069e-09
DBT	-0.456914	5.069e-09
TMPO	0.456805	5.106e-09
LOC402112	0.456812	5.106e-09
LOC100128689	0.456322	5.364e-09
LOC729646	0.456161	5.446e-09
LOC440926	0.456072	5.488e-09
RRP1B	0.456017	5.511e-09
TAF1B	0.455958	5.535e-09
SCYL2	0.455602	5.737e-09
IPO9	0.455265	5.923e-09
COG5	0.455281	5.923e-09
CALN1	-0.454861	6.17e-09
CDYL2	-0.454736	6.241e-09
SF3A1	0.454675	6.27e-09
C9orf10OS	0.454497	6.377e-09
STX7	0.454396	6.425e-09
NIPA2	0.454392	6.425e-09
LOC401127	0.454107	6.609e-09
MGAM	-0.453763	6.84e-09
NUDT21	0.453639	6.918e-09
UPB1	-0.453563	6.96e-09
LOC100130131	0.453302	7.141e-09
NOP58	0.453255	7.164e-09
KIAA1486	-0.453204	7.19e-09
RIT1	0.453056	7.281e-09
MRPL47	0.453051	7.281e-09
HMGN4	0.452775	7.481e-09
ZNF654	0.452734	7.5e-09
DDX46	0.452667	7.54e-09
AZIN1	0.452316	7.809e-09
SERPINI1	0.452141	7.939e-09
LOC650422	-0.451846	8.159e-09
LOC100132992	0.451851	8.159e-09
USP14	0.451813	8.174e-09
GPSM2	0.451654	8.295e-09
HDAC6	-0.451616	8.315e-09
SBNO1	0.451589	8.324e-09
ALS2CR4	0.451511	8.378e-09
ATP6AP2	0.451465	8.403e-09
PCNP	0.451384	8.46e-09
BOLA3	0.451176	8.631e-09
STARD3NL	0.451129	8.658e-09
INO80B	-0.450976	8.783e-09
WDR22	-0.450907	8.832e-09
ADAM10	0.450738	8.973e-09
SLC27A5	-0.450462	9.218e-09
LOC440145	0.450444	9.221e-09
CASP6	0.45038	9.266e-09
CMAS	0.450118	9.505e-09
KIAA1468	0.450021	9.586e-09
SSR3	0.449779	9.813e-09
HYDIN	-0.449682	9.863e-09
POLA1	0.449683	9.863e-09
SIP1	0.44971	9.863e-09
CCDC91	0.449643	9.87e-09
LOC338870	0.449652	9.87e-09
BZW2	0.449513	9.987e-09
MTMR10	-0.449455	1.002e-08
RPL29	0.449453	1.002e-08
LOC727803	0.449068	1.041e-08
LOC401152	-0.448984	1.048e-08
FLJ21986	-0.448951	1.05e-08
APIP	0.448585	1.086e-08
LOC652672	0.448575	1.086e-08
METTL5	0.448597	1.086e-08
ZNF543	0.448484	1.095e-08
LOC728877	0.448431	1.099e-08
LOC728060	0.448111	1.132e-08
TRMT11	0.448117	1.132e-08
MEMO1	0.447954	1.147e-08
MRPL42	0.44796	1.147e-08
LOC648927	0.447654	1.181e-08
SLC39A10	0.447377	1.213e-08
AXUD1	-0.447333	1.215e-08
CTR9	0.447333	1.215e-08
LOC648705	-0.447275	1.218e-08
EIF1B	0.447294	1.218e-08
RAB5A	0.447254	1.219e-08
ACACB	-0.447233	1.219e-08
DRG1	0.447211	1.22e-08
LOC649897	-0.44713	1.225e-08
TTC35	0.447151	1.225e-08
DIS3L2	-0.447134	1.225e-08
LOC441743	0.446834	1.261e-08
KRR1	0.446705	1.273e-08
IQCB1	0.446715	1.273e-08
TAF5	0.446426	1.308e-08
TSC22D4	-0.446336	1.316e-08
CDCA7L	0.446339	1.316e-08
LOC100130446	0.446314	1.317e-08
REEP6	-0.446207	1.33e-08
RAMP3	-0.446116	1.34e-08
TARBP1	0.446055	1.346e-08
RPS21	0.446031	1.347e-08
LOC728244	0.445953	1.356e-08
SNAPC5	0.445766	1.38e-08
TMEM168	0.445741	1.382e-08
PGM3	0.445687	1.387e-08
EIF4A3	0.445609	1.396e-08
CFLAR	-0.445561	1.401e-08
DDX3X	0.445521	1.404e-08
TK2	-0.44541	1.418e-08
LOC100132918	0.445106	1.461e-08
C3orf36	-0.444853	1.494e-08
TTC38	-0.444858	1.494e-08
ITCH	-0.44481	1.496e-08
LOC100134571	0.444825	1.496e-08
LOC388503	-0.444459	1.548e-08
SUSD1	0.444374	1.559e-08
LOC653066	-0.444346	1.562e-08
FUCA2	0.444163	1.589e-08
DYNLL1	0.443872	1.63e-08
CDV3	0.44387	1.63e-08
PTGES3	0.443864	1.63e-08
RTCD1	0.443756	1.646e-08
CYP27A1	-0.443725	1.648e-08
SPATA5L1	0.443386	1.704e-08
TCF12	0.443357	1.706e-08
ACTG1	0.443317	1.71e-08
SYNJ2BP	-0.443264	1.717e-08
DVL3	0.443083	1.746e-08
LOC440063	0.443033	1.753e-08
ECHS1	-0.442948	1.765e-08
CENPQ	0.442926	1.767e-08
NOMO3	0.442688	1.807e-08
LOC654194	0.442621	1.817e-08
BTF3L4	0.442527	1.831e-08
CBX7	-0.442284	1.874e-08
DNCL1	0.442247	1.878e-08
GVIN1	-0.44217	1.89e-08
ADD3	0.442128	1.896e-08
YTHDC2	0.442111	1.896e-08
RHOT1	0.44178	1.958e-08
ATP7A	0.44144	2.023e-08
SDCCAG10	0.441248	2.057e-08
LOC728643	0.441247	2.057e-08
ECHDC2	-0.440986	2.108e-08
UNG	0.440957	2.112e-08
CACYBP	0.440737	2.156e-08
LOC652864	0.440462	2.21e-08
IKZF5	0.440467	2.21e-08
SCNM1	0.44037	2.227e-08
BSDC1	-0.440273	2.245e-08
LOC642377	-0.44026	2.245e-08
DDX5	0.440238	2.247e-08
TDRD7	0.440118	2.271e-08
NPHP3	0.439975	2.301e-08
MOBKL3	0.439752	2.349e-08
NGLY1	0.439597	2.383e-08
ZNF512	0.439484	2.406e-08
LOC100133372	0.439292	2.449e-08
ZC3H15	0.439218	2.463e-08
AMY1C	0.439209	2.463e-08
OSBPL11	0.439141	2.476e-08
MTBP	0.439096	2.484e-08
LOC100132715	0.438956	2.512e-08
VARS2	-0.438959	2.512e-08
RG9MTD1	0.438837	2.534e-08
RAB28	0.438842	2.534e-08
PTPN2	0.438827	2.534e-08
PSMD10	0.43873	2.555e-08
BLNK	-0.438681	2.564e-08
MFF	0.438643	2.57e-08
MAL2	0.438446	2.615e-08
KIAA1333	0.438442	2.615e-08
CES2	-0.438422	2.617e-08
HSDL1	0.438162	2.682e-08
MGC13168	-0.438088	2.698e-08
CSNK2A1	0.438048	2.705e-08
PIAS3	0.437913	2.734e-08
HNRPH1	0.43792	2.734e-08
FAM76B	0.437889	2.737e-08
PCNX	-0.437716	2.78e-08
BEX4	0.437652	2.794e-08
C12orf76	0.437631	2.796e-08
ATAD1	0.43758	2.807e-08
ADAMTS5	0.437519	2.82e-08
PSRC1	0.437353	2.863e-08
RBKS	-0.437252	2.888e-08
LOC645251	0.437188	2.901e-08
PSMC4	0.437179	2.901e-08
FUT8	0.437106	2.918e-08
LOC389873	0.436876	2.981e-08
TEX261	-0.436824	2.993e-08
MIR1228	0.436775	3.003e-08
LOC647786	-0.436661	3.034e-08
TXNDC17	0.43664	3.036e-08
TFR2	-0.436589	3.043e-08
HPS3	0.436588	3.043e-08
TAF7	0.436522	3.059e-08
NAP1L1	0.436242	3.141e-08
HCCA2	-0.436172	3.159e-08
DUSP11	0.43611	3.174e-08
LOC650646	0.436076	3.18e-08
LOC653604	0.436036	3.188e-08
FLJ43681	0.435997	3.197e-08
RNASEK	0.435446	3.371e-08
PHC1	0.435385	3.387e-08
H2AFZ	0.435355	3.393e-08
PRMT3	0.435317	3.396e-08
LUC7L2	0.435317	3.396e-08
LRRC3	-0.435213	3.427e-08
KLHL36	-0.435162	3.44e-08
TSG101	0.435126	3.447e-08
BMX	-0.434908	3.518e-08
PREI3	0.434844	3.535e-08
LOC391126	0.434665	3.594e-08
PIK3CB	0.434502	3.647e-08
HSP90AA1	0.434444	3.663e-08
CDC42SE2	0.434249	3.729e-08
LOC730740	0.43421	3.739e-08
AVEN	0.434177	3.746e-08
ZNF193	0.433978	3.815e-08
NDUFA12	0.433867	3.852e-08
C11orf24	-0.433779	3.876e-08
LOC286157	0.433779	3.876e-08
EPRS	0.433714	3.895e-08
METTL7B	-0.433606	3.932e-08
YWHAZ	0.433518	3.961e-08
PFAS	0.433204	4.08e-08
TMEM147	0.433148	4.096e-08
COPZ1	0.433129	4.099e-08
RFC2	0.433111	4.101e-08
HAAO	-0.433058	4.117e-08
NAT13	0.433014	4.13e-08
ARMCX4	-0.432994	4.132e-08
CATSPER2P1	-0.432845	4.188e-08
XAF1	-0.432771	4.213e-08
CEP68	0.432657	4.255e-08
AP4M1	0.432593	4.276e-08
HMGN1	0.432576	4.278e-08
LOC646508	-0.432325	4.378e-08
G3BP1	0.432303	4.382e-08
CREBZF	0.432053	4.485e-08
COPS5	0.432008	4.499e-08
MED11	0.43188	4.55e-08
CHMP2B	0.431739	4.608e-08
TRAPPC2P1	0.431693	4.622e-08
LOC391370	0.431516	4.691e-08
PCYT2	-0.431517	4.691e-08
LOC391075	0.4315	4.692e-08
TMEM183A	0.431485	4.694e-08
ZDHHC11	-0.431379	4.736e-08
LOC646821	0.431358	4.74e-08
RBMX	0.431328	4.742e-08
C18orf19	0.43133	4.742e-08
BP75	0.431115	4.835e-08
THRSP	-0.431032	4.869e-08
PFDN4	0.430867	4.941e-08
STARD10	-0.430807	4.964e-08
LOC440027	0.430785	4.969e-08
CDK8	0.43072	4.994e-08
PTPN20B	-0.430687	5.004e-08
SIL1	-0.430654	5.008e-08
ZCWPW1	-0.430654	5.008e-08
C6orf120	0.430446	5.097e-08
LOC23117	-0.430456	5.097e-08
C11orf73	0.430377	5.125e-08
SLC9A3	-0.430285	5.165e-08
SYNJ2	0.430209	5.197e-08
LOC728481	0.430091	5.236e-08
C10orf12	-0.430093	5.236e-08
BCAT1	0.430057	5.236e-08
TIAF1	-0.430113	5.236e-08
TBL1XR1	0.430065	5.236e-08
SCAND2	-0.430065	5.236e-08
GCNT2	-0.429708	5.409e-08
FOXO4	-0.429695	5.409e-08
CLASP2	0.429525	5.493e-08
CASP2	0.429438	5.533e-08
PBK	0.429423	5.534e-08
PATE3	0.429346	5.569e-08
GTF3C3	0.429224	5.615e-08
SYNCRIP	0.429233	5.615e-08
MFAP1	0.429245	5.615e-08
LOC100127922	0.429082	5.685e-08
LOC641801	-0.428984	5.726e-08
LOC653073	-0.428992	5.726e-08
MRPL13	0.428907	5.762e-08
C5orf22	0.428771	5.831e-08
TMEM219	-0.428602	5.916e-08
LOC730432	-0.428597	5.916e-08
PARP11	0.428299	6.079e-08
LOC400657	0.428279	6.079e-08
GSK3B	-0.428282	6.079e-08
TPRG1L	-0.428264	6.08e-08
LDHA	0.428139	6.14e-08
LOC652489	0.428149	6.14e-08
PTK2B	-0.428009	6.21e-08
EIF2AK3	0.427909	6.263e-08
TASP1	0.427668	6.402e-08
LOC399748	0.427531	6.479e-08
LOC643167	0.427467	6.512e-08
VPS8	0.427386	6.555e-08
ACBD3	0.427351	6.569e-08
TMF1	0.427294	6.598e-08
ZNF776	0.427232	6.629e-08
VTA1	0.42722	6.629e-08
LOC642185	-0.42717	6.646e-08
CDC45L	0.427176	6.646e-08
DLGAP5	0.427006	6.74e-08
LOC401238	0.426999	6.74e-08
LOC644563	0.426986	6.741e-08
LOC647541	-0.426901	6.788e-08
ZNF77	0.426813	6.838e-08
MRPL45	0.426618	6.959e-08
FAAH	-0.426468	7.052e-08
PLOD2	0.42634	7.106e-08
LOC729798	0.426361	7.106e-08
C1orf50	-0.426351	7.106e-08
PMCHL1	-0.426369	7.106e-08
TOX4	0.426246	7.162e-08
LOC728660	-0.426164	7.21e-08
ATP6V1A	0.426001	7.316e-08
UBE2T	0.425919	7.365e-08
NUB1	-0.425432	7.708e-08
IPO5	0.425245	7.838e-08
C15orf41	0.425203	7.86e-08
LOC100128086	0.425072	7.947e-08
RGS17	-0.425065	7.947e-08
SFT2D1	0.42487	8.087e-08
CTSL2	0.424815	8.12e-08
LOC651556	-0.424782	8.136e-08
LRIG3	0.424683	8.205e-08
LOC646347	0.424583	8.274e-08
U2AF1L2	-0.424335	8.457e-08
LOC646849	0.424329	8.457e-08
RPGR	0.424285	8.483e-08
APOC4	-0.424268	8.487e-08
TTC13	0.42413	8.59e-08
PPPDE1	0.424023	8.668e-08
ZNF12	0.423647	8.974e-08
LOC100131471	-0.423617	8.989e-08
ASAP2	0.423603	8.992e-08
LOC643624	-0.423545	9.031e-08
LOC646630	0.42353	9.034e-08
HMGXB4	0.42333	9.195e-08
LIMA1	0.42332	9.195e-08
LOC402644	0.423202	9.289e-08
MGC40489	0.423104	9.365e-08
MUL1	-0.42309	9.367e-08
C1QBP	0.422982	9.442e-08
RPL7	0.422991	9.442e-08
GNAQ	0.422946	9.464e-08
LOC729680	0.422815	9.561e-08
SEC61B	0.422817	9.561e-08
TMPRSS6	-0.422711	9.645e-08
WDR67	0.422697	9.647e-08
C3orf63	0.422643	9.686e-08
TIMM23	0.42257	9.742e-08
SLC25A3	0.422422	9.869e-08
MXD1	0.422304	9.969e-08
DDX47	0.422249	1.001e-07
SULT1A1	-0.422185	1.006e-07
ACPL2	0.422155	1.008e-07
SLC4A1AP	0.422057	1.015e-07
CNOT7	0.422052	1.015e-07
SERF1B	0.421887	1.03e-07
ZNF80	-0.421806	1.037e-07
LOC651380	-0.421767	1.039e-07
EFNA4	0.421761	1.039e-07
PPIC	0.421647	1.049e-07
ProSAPiP1	-0.421636	1.049e-07
LOC643358	0.42153	1.059e-07
LOC653635	-0.421496	1.061e-07
CDC42SE1	0.421441	1.065e-07
HINFP	0.42139	1.069e-07
C1orf131	0.421237	1.084e-07
SNRPG	0.421203	1.086e-07
JAK2	0.420936	1.112e-07
PMM2	-0.420871	1.118e-07
LOC648294	0.420828	1.121e-07
COPS8	0.420723	1.13e-07
MMD	0.420733	1.13e-07
EXOC1	0.420666	1.135e-07
FAM108A3	0.42047	1.155e-07
EPC1	0.420421	1.159e-07
TUBD1	0.420123	1.191e-07
LOC647099	0.42005	1.198e-07
HNRPK	0.419979	1.204e-07
PRPF6	0.419885	1.214e-07
HNRNPD	0.419808	1.221e-07
C8A	-0.419768	1.224e-07
LOC100128975	0.419747	1.226e-07
LOC651610	-0.419669	1.233e-07
MLLT6	-0.419611	1.239e-07
ZCCHC24	-0.419591	1.24e-07
COMMD8	0.419557	1.242e-07
TUBB4Q	0.419153	1.288e-07
TRIM24	0.419151	1.288e-07
GTSE1	0.418729	1.338e-07
MIR586	0.418624	1.35e-07
STAG2	0.418568	1.356e-07
GGPS1	0.418475	1.366e-07
LOC653081	-0.418447	1.368e-07
UBE1DC1	0.418433	1.369e-07
STX8	0.418283	1.387e-07
MYL1	-0.418263	1.388e-07
LOC100130154	0.418222	1.392e-07
CD14	-0.418108	1.405e-07
TMEM167A	0.418052	1.411e-07
UQCRH	0.417963	1.421e-07
RPS6	0.417947	1.422e-07
C17orf71	0.417755	1.445e-07
PIGV	-0.417764	1.445e-07
RNF214	0.417606	1.463e-07
UHRF1	0.417506	1.475e-07
DYM	0.417453	1.481e-07
CKS1B	0.417366	1.492e-07
LOC644246	-0.417291	1.501e-07
NFS1	0.417237	1.507e-07
LOC643997	0.417081	1.527e-07
MED17	0.416942	1.545e-07
LOC647340	0.416814	1.562e-07
ZNF416	0.416761	1.568e-07
SLC5A9	-0.416515	1.603e-07
KIAA0427	-0.416504	1.603e-07
DEGS1	0.416427	1.613e-07
ERGIC2	0.416335	1.625e-07
CORO1C	0.416215	1.641e-07
NADK	-0.41618	1.644e-07
ANAPC5	0.416175	1.644e-07
SETBP1	-0.416118	1.651e-07
MORF4L2	0.415946	1.676e-07
SPATA2	0.415814	1.695e-07
MMADHC	0.415735	1.706e-07
LOC728936	-0.415613	1.723e-07
CHAF1B	0.415325	1.766e-07
ZNF217	0.415327	1.766e-07
SLC17A4	-0.415238	1.779e-07
PKM2	0.415205	1.782e-07
NUP50	0.415189	1.783e-07
LOC347376	0.415173	1.784e-07
ALDH4A1	-0.415154	1.786e-07
LOC100131940	0.415097	1.793e-07
FAM60A	0.415012	1.806e-07
LOC654116	-0.414977	1.809e-07
TMEM87B	0.414936	1.815e-07
LOC286411	-0.414833	1.828e-07
TXNL1	0.414832	1.828e-07
LOC730278	0.414787	1.834e-07
RPE	0.414752	1.838e-07
PICALM	0.414609	1.861e-07
LOC100132199	0.414588	1.863e-07
KLKB1	-0.414526	1.871e-07
PDCD2	0.414491	1.875e-07
STEAP3	-0.414431	1.884e-07
SPIN4	0.414114	1.938e-07
LOC100130892	0.414044	1.949e-07
TRIM38	-0.413974	1.957e-07
LOC387791	0.413986	1.957e-07
RPL24	0.413906	1.968e-07
PARP10	-0.41388	1.971e-07
DCLK1	-0.413856	1.973e-07
STARD5	-0.413804	1.98e-07
LOC653314	0.413768	1.985e-07
GPR160	0.413723	1.991e-07
NBPF20	-0.41361	2.01e-07
2014-03-03	0.413569	2.016e-07
TMEM183B	0.413476	2.031e-07
HSPH1	0.413426	2.038e-07
HSF2	0.413134	2.092e-07
PIK3R4	0.413085	2.095e-07
GTF2H2B	0.413105	2.095e-07
ABCB4	-0.413092	2.095e-07
RELB	0.412954	2.118e-07
C9orf30	0.41289	2.129e-07
C4orf27	0.412872	2.13e-07
PDSS1	0.412735	2.155e-07
ROM1	-0.412679	2.164e-07
GIMAP8	-0.412581	2.179e-07
SNX5	0.412591	2.179e-07
LRRC40	0.412178	2.259e-07
NKAP	0.41215	2.261e-07
POLR2J2	0.412156	2.261e-07
LOC646785	0.412126	2.263e-07
MAPKAPK5	0.412118	2.263e-07
PPP2R3C	0.412095	2.265e-07
F13A1	0.411984	2.286e-07
PPIL1	0.411915	2.296e-07
C7orf41	-0.41192	2.296e-07
C6orf162	0.411862	2.305e-07
CR2	-0.411844	2.307e-07
CDCA2	0.411805	2.313e-07
PTPMT1	0.411783	2.315e-07
N4BP1	-0.411616	2.349e-07
FAM13A	-0.411581	2.354e-07
MPP6	0.411568	2.355e-07
PHYHIPL	0.411472	2.373e-07
C13orf3	0.411346	2.398e-07
KIAA1279	0.411229	2.422e-07
PLCL2	-0.411128	2.442e-07
GPC3	0.411106	2.442e-07
LIME1	-0.411105	2.442e-07
LOC389049	0.411076	2.446e-07
SKA2	0.411018	2.457e-07
C10orf88	0.410967	2.466e-07
SMYD4	0.410954	2.467e-07
LOC100133803	0.410896	2.475e-07
STMN1	0.410907	2.475e-07
LOC653874	0.410813	2.492e-07
PCGF6	0.410787	2.495e-07
LIMS1	0.410769	2.497e-07
SLC22A1	-0.410696	2.511e-07
PREP	0.410648	2.52e-07
SORL1	-0.410576	2.534e-07
LOC402251	0.410467	2.555e-07
ARIH1	0.410463	2.555e-07
CCNE2	0.410449	2.587e-07
EIF2S2	0.410224	2.609e-07
HSPA2	0.410093	2.638e-07
CYP11A1	-0.410048	2.646e-07
LOC652140	-0.410014	2.652e-07
PCDH11X	-0.409973	2.659e-07
WDR66	-0.409952	2.662e-07
SEC61G	0.409914	2.669e-07
PARP2	0.409902	2.669e-07
CCDC132	0.409863	2.676e-07
LOC100131737	0.409672	2.72e-07
ENTPD7	0.409591	2.738e-07
CRKRS	0.409386	2.787e-07
RGMA	-0.409086	2.861e-07
C18orf10	0.409054	2.867e-07
ZC3H8	0.408978	2.884e-07
C3orf31	0.408927	2.895e-07
EIF3M	0.408892	2.897e-07
HMG20B	-0.408877	2.897e-07
ZBTB20	-0.408886	2.897e-07
NMT1	-0.408868	2.897e-07
HNRPH3	0.408908	2.897e-07
M6PRBP1	0.408824	2.905e-07
ZGPAT	-0.408815	2.905e-07
PRR11	0.408717	2.929e-07
DOCK8	0.408694	2.932e-07
RUVBL1	0.40858	2.96e-07
HNRNPA3	0.408544	2.964e-07
LOC727761	0.408551	2.964e-07
RPL37A	0.40848	2.978e-07
SMARCA1	0.408356	3.006e-07
PHLDB2	0.40837	3.006e-07
SFRS13B	0.408325	3.012e-07
ISY1	0.408287	3.02e-07
HNF4G	0.408259	3.025e-07
FAM134A	-0.408237	3.028e-07
HMGCLL1	-0.408173	3.043e-07
LOC645946	-0.407971	3.096e-07
DDX21	0.407925	3.106e-07
HTRA2	0.407913	3.107e-07
CYP2A7	-0.407891	3.11e-07
NIF3L1	0.407793	3.132e-07
IQGAP2	-0.407797	3.132e-07
LOC654069	-0.407629	3.176e-07
FANCG	0.407428	3.231e-07
EZH2	0.407395	3.238e-07
RSF1	0.407278	3.269e-07
LOC100127982	0.407262	3.271e-07
ERCC5	-0.407065	3.324e-07
LOC100129267	0.407075	3.324e-07
LOC641819	-0.406693	3.431e-07
CCDC59	0.406691	3.431e-07
USP33	0.406662	3.437e-07
SYNE1	-0.406601	3.453e-07
CYP4V2	-0.40653	3.472e-07
PC	-0.406511	3.475e-07
UBA7	-0.406476	3.483e-07
LOC643300	0.406316	3.527e-07
MED7	0.406322	3.527e-07
NUDCD1	0.406277	3.536e-07
TMEM170A	0.406169	3.567e-07
C14orf138	0.40613	3.577e-07
MSI2	0.406105	3.581e-07
NAPA	-0.40602	3.606e-07
PBRM1	0.40591	3.638e-07
PON3	-0.405883	3.644e-07
IGSF9B	-0.405703	3.7e-07
CYP2R1	0.405626	3.722e-07
ATG4B	0.40557	3.738e-07
FGD6	0.405531	3.747e-07
ITIH3	-0.405414	3.777e-07
CEP135	0.405418	3.777e-07
TRIM37	0.405415	3.777e-07
DKFZP434I0714	-0.40536	3.792e-07
LOC648377	-0.405193	3.846e-07
LOC729859	0.405152	3.856e-07
ACAP2	0.405104	3.862e-07
AKAP1	0.405126	3.862e-07
LOC92755	0.405096	3.862e-07
RUNDC1	0.405097	3.862e-07
MELK	0.405069	3.868e-07
PPA1	0.404973	3.898e-07
LOC642762	-0.404944	3.905e-07
GLYATL1	-0.404907	3.914e-07
RPLP0	0.404895	3.915e-07
RPS24	0.404843	3.93e-07
TMEM77	0.404789	3.945e-07
PPWD1	0.404749	3.956e-07
SAA4	-0.404725	3.961e-07
PER3	-0.40464	3.988e-07
LDHB	0.404606	3.997e-07
LOC643778	0.404567	4.007e-07
GPR89C	0.404439	4.046e-07
LOC728787	0.404441	4.046e-07
LOC645296	0.404411	4.053e-07
SNAPIN	0.404374	4.063e-07
POLR2J4	-0.40429	4.09e-07
ZMYM5	0.40428	4.09e-07
LOC642956	0.404236	4.102e-07
INS	-0.404018	4.178e-07
POLR2B	0.404014	4.178e-07
DSCC1	0.404001	4.179e-07
LOC401640	0.403938	4.199e-07
EEA1	0.403905	4.207e-07
LOC730417	-0.403672	4.292e-07
TUBB	0.403638	4.301e-07
PARD3	0.403611	4.308e-07
LOC729362	0.403572	4.319e-07
NPC1	0.403488	4.343e-07
LOC400145	-0.403501	4.343e-07
RAP2A	0.403482	4.343e-07
SPTLC1	0.403419	4.363e-07
RPL23A	0.403193	4.449e-07
ZNF410	0.402765	4.617e-07
WTAP	0.402597	4.683e-07
LOC729236	0.402531	4.706e-07
CPN2	-0.4025	4.715e-07
ALDH1L1	-0.402474	4.722e-07
ZNF232	0.402446	4.73e-07
USPL1	0.402366	4.759e-07
LOC100132528	0.402321	4.774e-07
VPS26A	0.402253	4.799e-07
CSTF2T	0.402142	4.843e-07
NEDD9	0.40209	4.861e-07
L2HGDH	-0.402048	4.875e-07
LOC728492	0.402017	4.884e-07
SNX24	0.401982	4.895e-07
MRPS21	0.40191	4.922e-07
GOLGA4	0.401755	4.986e-07
PRAF2	-0.40156	5.069e-07
TTTY7	-0.401544	5.072e-07
RIN2	0.401461	5.105e-07
LASS5	0.401436	5.112e-07
CYP2A6	-0.401407	5.117e-07
RBP7	-0.401405	5.117e-07
CDC25A	0.401329	5.148e-07
ZFC3H1	0.401248	5.18e-07
RP11-529I10.4	0.401144	5.224e-07
SMC2	0.401117	5.232e-07
KIAA0196	0.401105	5.233e-07
SPAST	0.401091	5.235e-07
LOC392506	-0.40108	5.236e-07
ZNF259	0.401058	5.241e-07
ZNF30	0.400867	5.326e-07
STAG1	0.400756	5.374e-07
LRP11	0.400715	5.39e-07
LOC729559	-0.400666	5.408e-07
CDC25C	0.400608	5.431e-07
WDR42A	-0.400447	5.504e-07
CRSP6	0.400363	5.541e-07
DPH3	0.400316	5.559e-07
FAM135A	0.40029	5.568e-07
CXorf56	0.400265	5.575e-07
NUP98	0.400231	5.587e-07
CNOT6	0.400188	5.604e-07
RUNDC3B	-0.400142	5.622e-07
CFHR4	-0.400055	5.661e-07
MFN2	-0.399822	5.772e-07
TMEM164	-0.399815	5.772e-07
DAZAP2	0.399764	5.793e-07
LOC441073	0.399745	5.798e-07
TAF9	0.399711	5.811e-07
LOC440927	0.399681	5.822e-07
LOC100128060	0.399629	5.843e-07
DDX52	0.39958	5.864e-07
BTBD3	0.399532	5.884e-07
PSIP1	0.39949	5.901e-07
ANKRD32	0.399418	5.933e-07
LOC649049	0.399337	5.971e-07
TAS1R2	-0.399279	5.996e-07
NOP10	0.399234	6.015e-07
THOC1	0.399207	6.02e-07
LOC255167	-0.399212	6.02e-07
2014-03-06	-0.39912	6.061e-07
LOC729200	0.399101	6.066e-07
RPS26P11	0.399072	6.077e-07
HNRNPH3	0.398989	6.116e-07
CDC7	0.398962	6.126e-07
CCDC126	0.398905	6.151e-07
TOX3	0.398839	6.182e-07
FAIM	0.398778	6.211e-07
CDCA1	0.398742	6.225e-07
FAM22A	-0.398693	6.247e-07
LOC100128016	0.398653	6.264e-07
LOC644934	0.398643	6.264e-07
SUOX	-0.398628	6.267e-07
NXF3	-0.398575	6.291e-07
LOC647310	-0.398506	6.324e-07
ACOT9	0.398483	6.332e-07
PRPF40A	0.398363	6.394e-07
LOC728590	0.398334	6.405e-07
C9orf169	-0.3983	6.419e-07
C9orf85	0.398288	6.421e-07
LOC728484	0.398244	6.44e-07
LOC653631	0.398228	6.445e-07
DNAJA1	0.398205	6.452e-07
GDPD4	-0.398165	6.47e-07
C21orf84	-0.398053	6.528e-07
LOC100128056	0.397946	6.584e-07
LOC645726	0.397904	6.602e-07
SMYD3	0.397897	6.602e-07
PDCD6	0.397829	6.636e-07
CCDC104	0.397794	6.651e-07
LOC128192	0.397774	6.657e-07
LOC641978	-0.397734	6.675e-07
C7orf29	-0.397685	6.697e-07
TCEB3	-0.39768	6.697e-07
CCNB2	0.397582	6.749e-07
LOC729057	0.397483	6.802e-07
LOC388720	0.39746	6.81e-07
UBLCP1	0.397368	6.86e-07
RRM2B	0.397353	6.863e-07
U2AF2	0.397323	6.876e-07
CYP8B1	-0.397307	6.88e-07
STT3B	0.397295	6.882e-07
EML3	-0.397241	6.904e-07
CUL2	0.39724	6.904e-07
MCM2	0.39705	7.014e-07
THAP1	0.39699	7.046e-07
LOC646966	0.396961	7.054e-07
PHPT1	0.396949	7.054e-07
SLC25A26	0.396949	7.054e-07
THOC7	0.396923	7.065e-07
GFOD2	-0.396899	7.074e-07
COPS3	0.396883	7.078e-07
RPS27A	0.396873	7.079e-07
VOPP1	0.396737	7.158e-07
SKA1	0.396521	7.288e-07
ZYG11B	-0.396465	7.313e-07
TWF1	0.396466	7.313e-07
ISCA1	0.39641	7.342e-07
C1orf123	-0.39632	7.394e-07
NUP54	0.396244	7.437e-07
LOC650215	0.396169	7.48e-07
AP3B1	0.396123	7.504e-07
SCAMP2	-0.396045	7.549e-07
BAZ2B	-0.395862	7.664e-07
SLC22A5	0.39575	7.733e-07
ZDHHC8	-0.395657	7.79e-07
CSTF3	0.395508	7.885e-07
DOCK7	0.395464	7.909e-07
ITIH4	-0.395386	7.957e-07
DUX3	-0.395274	8.028e-07
LOC728285	-0.395261	8.031e-07
UBE2N	0.395148	8.104e-07
CHMP4C	0.395116	8.121e-07
BBS4	-0.395093	8.13e-07
LOC651894	0.395001	8.189e-07
LOC653773	0.394921	8.24e-07
LOC654161	-0.394733	8.367e-07
EIF5AL1	-0.394727	8.367e-07
NUBPL	-0.394703	8.372e-07
LOC727980	0.394705	8.372e-07
GP6	-0.39457	8.462e-07
METTL9	0.394521	8.491e-07
CLEC3B	-0.394493	8.505e-07
CTPS2	0.394471	8.515e-07
ORAI1	0.394421	8.545e-07
ST8SIA3	-0.394311	8.621e-07
HNRNPH1	0.394293	8.628e-07
DNAJB6	0.394091	8.769e-07
REV1	0.394081	8.769e-07
TRIO	-0.394078	8.769e-07
RABGGTA	0.393944	8.865e-07
PDCD2L	0.393855	8.926e-07
C12orf4	0.393761	8.992e-07
NOXO1	-0.393621	9.094e-07
TMTC4	0.393594	9.108e-07
TMEM22	0.393567	9.123e-07
FAM173A	-0.393537	9.14e-07
NARG1	0.393524	9.143e-07
SF3B1	0.393513	9.145e-07
2014-09-15	0.39349	9.156e-07
GINS4	0.393463	9.17e-07
SFRS11	0.393444	9.178e-07
POLR2D	0.393368	9.233e-07
LOC649493	-0.393343	9.245e-07
GPT	-0.393331	9.248e-07
CHRNA2	-0.393304	9.263e-07
SLC25A10	-0.393211	9.33e-07
STAMBP	0.393125	9.392e-07
KIAA0527	-0.393	9.487e-07
TAF1D	0.392962	9.511e-07
GCA	0.392931	9.522e-07
LOC653658	0.39294	9.522e-07
CYFIP1	0.39284	9.589e-07
LOC731186	-0.392776	9.635e-07
RNF41	0.392636	9.745e-07
LSAMP	-0.392509	9.837e-07
RAB40C	-0.392515	9.837e-07
NAGLU	-0.392474	9.86e-07
FAM134C	-0.392392	9.909e-07
PSMA1	0.392399	9.909e-07
ANKRD20A1	-0.392389	9.909e-07
FLJ20920	-0.392298	9.98e-07
B4GALT5	0.392269	9.983e-07
ARFGEF1	0.392282	9.983e-07
POP1	0.392272	9.983e-07
PTGER3	-0.392226	1.001e-06
MST1	-0.392153	1.007e-06
PANK2	0.392021	1.017e-06
LOC653249	-0.391992	1.019e-06
LTB4R	-0.39195	1.022e-06
CEBPB	-0.391934	1.023e-06
ZNF256	0.391849	1.03e-06
C10orf78	0.391744	1.038e-06
AFTPH	0.391731	1.039e-06
HADHA	-0.391634	1.046e-06
GPR89A	0.391389	1.068e-06
LYRM1	-0.391292	1.076e-06
LOC439953	0.391268	1.077e-06
TUBG1	0.391027	1.099e-06
TSHR	-0.390986	1.102e-06
PQLC1	-0.390967	1.103e-06
LOC642817	0.390962	1.103e-06
ZNF585A	0.39094	1.104e-06
LOC645581	-0.390878	1.107e-06
ATP5B	0.39088	1.107e-06
QRICH1	0.390892	1.107e-06
KIAA0692	-0.390865	1.108e-06
ARFGAP3	0.390832	1.11e-06
C12orf5	0.390765	1.115e-06
VAMP4	0.390776	1.115e-06
SMNDC1	0.390726	1.117e-06
SNORD89	-0.390726	1.117e-06
MMAA	-0.39069	1.12e-06
PRRC1	0.39064	1.124e-06
F12	-0.39059	1.128e-06
ZNF83	0.390481	1.137e-06
FZD6	0.390459	1.139e-06
RFC5	0.390442	1.139e-06
PDCL3	0.390358	1.145e-06
LOC653505	0.390372	1.145e-06
LOC100131905	0.39036	1.145e-06
MRPL28	-0.390151	1.165e-06
RAB4A	0.39012	1.167e-06
NUDT15	0.39008	1.169e-06
VPRBP	0.390089	1.169e-06
ODF3B	-0.389984	1.178e-06
LOC100133405	-0.389967	1.179e-06
GTF2IP1	0.389831	1.192e-06
DDX1	0.389817	1.192e-06
LOC643233	0.389697	1.204e-06
KCNK7	-0.389667	1.206e-06
DNAJC9	0.389599	1.212e-06
TRABD	-0.389583	1.213e-06
LOC645118	-0.389517	1.219e-06
KIAA1244	0.3895	1.22e-06
RRAGB	0.389386	1.231e-06
PTPN12	0.389352	1.233e-06
ACSM5	-0.389357	1.233e-06
CD24	0.389293	1.238e-06
STIL	0.389265	1.24e-06
SOCS4	0.389161	1.249e-06
NOX1	-0.38916	1.249e-06
ITIH1	-0.389009	1.265e-06
EED	0.388866	1.279e-06
WDR23	-0.388861	1.279e-06
SNRPB	0.388676	1.298e-06
SNW1	0.388532	1.31e-06
PAPSS1	0.388546	1.31e-06
ARHGAP12	0.388544	1.31e-06
SENP7	0.388556	1.31e-06
MCRS1	0.38852	1.311e-06
TRAPPC3	-0.388499	1.312e-06
ABHD5	0.388425	1.319e-06
FAM114A1	0.388427	1.319e-06
ZXDB	0.388297	1.332e-06
DGCR8	-0.388099	1.354e-06
NFKBID	-0.388076	1.355e-06
SRP14P1	0.388054	1.356e-06
LOC731789	-0.388057	1.356e-06
MARCKSL1	0.388038	1.357e-06
ABCB11	-0.387855	1.376e-06
STIM2	0.387863	1.376e-06
SNX13	0.387835	1.377e-06
LOC730996	0.387757	1.386e-06
DHRS1	-0.38764	1.398e-06
ACTR6	0.387606	1.401e-06
LOC643357	0.387495	1.414e-06
CDK10	-0.387425	1.421e-06
COL18A1	-0.387252	1.441e-06
TPM4	0.387212	1.445e-06
U2AF1	0.38715	1.451e-06
SNAP23	0.387004	1.467e-06
PRPF4	0.387005	1.467e-06
THOC3	0.386868	1.483e-06
AFM	-0.386859	1.483e-06
TRNT1	0.386851	1.483e-06
OGDH	-0.386776	1.492e-06
ENOPH1	0.386712	1.498e-06
LOC728732	0.38672	1.498e-06
IWS1	0.38665	1.504e-06
ZWILCH	0.386649	1.504e-06
DGCR6	-0.386595	1.508e-06
TMCO3	0.386608	1.508e-06
UNC13C	-0.386461	1.524e-06
PNO1	0.386433	1.527e-06
LOC650439	-0.386416	1.528e-06
PRMT7	0.386398	1.529e-06
LOC646173	-0.386318	1.539e-06
RAP1BL	0.386291	1.541e-06
KIAA0182	-0.38613	1.561e-06
APBB3	-0.386031	1.573e-06
LOC338756	-0.386016	1.574e-06
KIAA1033	0.385982	1.577e-06
LOC645387	0.38595	1.581e-06
SELO	-0.385937	1.581e-06
TMED2	0.385921	1.582e-06
LOC641996	-0.385907	1.583e-06
FBXW9	0.385763	1.601e-06
BTF3	0.385727	1.605e-06
NGFRAP1	0.385704	1.607e-06
NCRNA00095	0.38533	1.657e-06
LOC645563	-0.385233	1.669e-06
LOC391833	0.385204	1.672e-06
LOC388789	0.385144	1.68e-06
LOC100130070	0.385104	1.684e-06
FMO2	-0.384988	1.7e-06
EEF1E1	0.384967	1.701e-06
TBX21	0.384923	1.707e-06
LOC646521	-0.384794	1.724e-06
DTNBP1	0.384691	1.735e-06
CCDC66	0.384691	1.735e-06
LOC648024	0.384701	1.735e-06
TSNAX	0.384656	1.739e-06
UCK2	0.384561	1.751e-06
2014-09-04	-0.384565	1.751e-06
LOC644762	0.384545	1.752e-06
SDC1	-0.384524	1.754e-06
CAB39	0.384499	1.756e-06
MMAB	-0.384469	1.76e-06
SH3BGRL2	-0.384398	1.769e-06
ABCF2	0.384381	1.77e-06
NR1H3	-0.384297	1.781e-06
RFC3	0.384208	1.794e-06
H2AFV	0.384173	1.798e-06
CREB3L4	0.384073	1.812e-06
UBL5	0.384009	1.82e-06
FETUB	-0.383902	1.835e-06
LOC644604	0.383872	1.838e-06
MAGT1	-0.383862	1.839e-06
ATP1B3	0.383844	1.84e-06
GNL1	-0.383831	1.841e-06
ZNF514	0.383728	1.856e-06
OSGEPL1	0.383708	1.857e-06
ZNF516	-0.383596	1.872e-06
RRP15	0.383603	1.872e-06
C1orf115	-0.383591	1.872e-06
LOC391347	-0.383568	1.874e-06
C3orf22	-0.383516	1.881e-06
A26C3	-0.383397	1.899e-06
LOC100132291	0.383366	1.902e-06
CTNND1	-0.383269	1.917e-06
EIF4EBP3	-0.383116	1.94e-06
MSL1	0.382994	1.958e-06
TOMM20	0.38299	1.958e-06
LOC344967	-0.382974	1.959e-06
GPBP1	0.382955	1.961e-06
CSAD	-0.382836	1.979e-06
CXorf57	0.382782	1.987e-06
SLC44A3	0.382744	1.992e-06
VPS33A	0.382633	2.009e-06
ATAD2	0.382619	2.01e-06
PPL	-0.38259	2.013e-06
FKSG30	0.382586	2.013e-06
PCDHGC3	-0.382524	2.022e-06
LOC643336	0.382457	2.032e-06
LOC647947	-0.38242	2.037e-06
PPAPDC1A	-0.382337	2.049e-06
AKT1S1	-0.382223	2.068e-06
UTP18	0.382215	2.068e-06
CNOT2	0.382138	2.079e-06
TNIP1	-0.382051	2.093e-06
IL1RL1	-0.381919	2.114e-06
GTF2A2	0.381916	2.114e-06
LOC644315	0.381898	2.116e-06
EPHX1	-0.381807	2.13e-06
TRPC1	0.381785	2.133e-06
LOC441876	0.381599	2.165e-06
FEM1B	0.381445	2.191e-06
TMED7	0.381276	2.221e-06
DDX50	0.381119	2.246e-06
BTBD1	0.381111	2.246e-06
EPOR	0.381119	2.246e-06
SOLH	-0.38103	2.26e-06
H3F3A	0.380921	2.276e-06
ZBTB41	0.380922	2.276e-06
TMBIM6	-0.38092	2.276e-06
HNRNPF	0.380791	2.299e-06
PUS7L	0.380626	2.328e-06
CHCHD9	0.380628	2.328e-06
RBPJ	0.380573	2.335e-06
C14orf102	-0.380579	2.335e-06
RNF144	0.380542	2.34e-06
ECT2	0.38051	2.344e-06
VDAC3	0.38045	2.354e-06
CHDH	-0.380418	2.359e-06
SNRPB2	0.380354	2.367e-06
ATF2	0.380357	2.367e-06
CRY2	-0.380367	2.367e-06
LOC285053	0.380339	2.368e-06
ZBTB42	-0.380335	2.368e-06
COG4	-0.38031	2.371e-06
ARMCX5	0.3802	2.391e-06
SAP130	0.380137	2.402e-06
KCNIP4	-0.380115	2.405e-06
LOC647030	0.38009	2.408e-06
GTF3C6	0.380044	2.416e-06
HSPA8	0.379992	2.424e-06
VDAC1	0.379985	2.424e-06
KCTD18	0.379959	2.426e-06
OR1D4	-0.379956	2.426e-06
ATP5F1	0.379961	2.426e-06
TMEM93	0.379852	2.445e-06
RGR	-0.379847	2.445e-06
JMJD8	-0.379798	2.453e-06
JARID2	0.379784	2.454e-06
RPL35A	0.379729	2.464e-06
TMEM55A	0.379706	2.467e-06
LOC728811	-0.379653	2.476e-06
BNIP1	0.379585	2.488e-06
LAPTM4B	0.379549	2.494e-06
PNN	0.379497	2.503e-06
SPEG	-0.379447	2.512e-06
LOC390483	-0.379211	2.56e-06
SNORA11D	0.379109	2.58e-06
HIPK2	-0.379092	2.581e-06
ZDHHC19	-0.379076	2.583e-06
LOC390874	-0.378995	2.599e-06
SEC11C	0.378939	2.609e-06
NSF	0.378692	2.661e-06
MGC10997	-0.3786	2.678e-06
IFT81	0.378603	2.678e-06
EP300	0.378541	2.687e-06
LOC390829	-0.378546	2.687e-06
PSMG2	0.378457	2.704e-06
KPNA3	0.378393	2.717e-06
MRPL4	0.378246	2.748e-06
RPRD1B	0.378211	2.754e-06
D2HGDH	-0.378106	2.776e-06
TXNDC9	0.37807	2.783e-06
C10orf28	0.378035	2.789e-06
LTV1	0.377993	2.797e-06
STK16	-0.377942	2.805e-06
KPNB1	0.377944	2.805e-06
STARD7	0.377698	2.86e-06
LOC644619	0.377568	2.888e-06
RBP5	-0.37755	2.889e-06
ZNF484	0.377559	2.889e-06
LOC100133609	0.377454	2.91e-06
ALPL	-0.377425	2.915e-06
FAM78A	-0.377359	2.929e-06
LOC653809	-0.37726	2.951e-06
FASTKD1	0.377239	2.954e-06
GNAI3	0.377208	2.96e-06
PRDM10	0.377199	2.96e-06
TSPAN33	-0.377166	2.966e-06
CENPL	0.377083	2.985e-06
ERVWE1	-0.377041	2.993e-06
GATAD2B	0.376946	3.015e-06
NPAT	0.376876	3.03e-06
POLR2J3	0.376832	3.039e-06
TM6SF2	-0.376805	3.042e-06
LCMT1	0.376803	3.042e-06
FSTL4	-0.376784	3.045e-06
RPL9	0.376756	3.05e-06
MCAT	0.376712	3.058e-06
LOC389672	0.376719	3.058e-06
ARFGEF2	0.376665	3.066e-06
MYO19	0.37667	3.066e-06
CCDC76	0.376598	3.08e-06
LOC644264	-0.376534	3.095e-06
RNF185	-0.37648	3.106e-06
SCNN1D	-0.376427	3.118e-06
NDUFS4	0.376296	3.149e-06
MDC1	0.376286	3.15e-06
ERCC2	-0.376207	3.168e-06
TFCP2	0.376153	3.18e-06
LOC728128	0.375909	3.242e-06
PMPCA	-0.375798	3.269e-06
RBBP8	0.375774	3.274e-06
OSGIN1	-0.375685	3.296e-06
CCDC46	0.375643	3.305e-06
LOC732360	0.375584	3.319e-06
APEX1	0.375508	3.337e-06
POLD1	0.375494	3.339e-06
TARS2	-0.375361	3.373e-06
C10orf61	0.375341	3.377e-06
TOE1	0.375273	3.391e-06
ABCG5	-0.375281	3.391e-06
SMARCAD1	0.3752	3.409e-06
SPATA20	-0.375161	3.418e-06
SPOPL	0.375078	3.437e-06
LOC649136	-0.375078	3.437e-06
LOC440487	0.375039	3.446e-06
LOC644914	0.375017	3.45e-06
LOC100128337	0.374953	3.466e-06
LOC728946	-0.374913	3.475e-06
MRPS23	0.3748	3.505e-06
EMILIN2	0.374773	3.51e-06
ZNF76	-0.374689	3.532e-06
NFIC	-0.374671	3.535e-06
CCR8	-0.37466	3.536e-06
LOC388922	-0.374601	3.551e-06
SP2	0.374586	3.553e-06
XRCC5	0.374551	3.561e-06
NFIB	-0.374543	3.561e-06
VAV2	-0.374417	3.595e-06
IER3IP1	0.374397	3.599e-06
CLOCK	-0.374323	3.616e-06
NCOA6IP	0.374324	3.616e-06
C11orf10	0.374297	3.622e-06
GLB1	0.374241	3.636e-06
APOC1	-0.374224	3.638e-06
MSH6	0.37422	3.638e-06
ZSCAN18	0.374136	3.66e-06
LOC100131526	0.374068	3.679e-06
EBF2	-0.37404	3.683e-06
ENTPD4	0.374039	3.683e-06
YBX1	0.374028	3.684e-06
LOC100132707	-0.374008	3.687e-06
LOC389168	0.373995	3.689e-06
CFC1	-0.373985	3.69e-06
CUX2	-0.373958	3.696e-06
EVI5	-0.373885	3.716e-06
COL4A5	0.373864	3.719e-06
CYP4A11	-0.373849	3.72e-06
EGFLAM	-0.373854	3.72e-06
TRIP12	0.373819	3.726e-06
RAB11B	0.373804	3.729e-06
ACSM2A	-0.373782	3.733e-06
LOC100132742	0.373731	3.746e-06
FADD	0.373628	3.774e-06
MTFR1	0.373626	3.774e-06
LOC392285	0.373606	3.778e-06
SUCLA2	0.373551	3.792e-06
TSC2	-0.373487	3.809e-06
ZNF230	0.373463	3.815e-06
ENPP2	0.373456	3.815e-06
OR2T6	-0.373309	3.857e-06
C9orf125	0.373297	3.857e-06
RBM27	0.3733	3.857e-06
SSR2	0.373235	3.874e-06
CHD9	-0.373223	3.876e-06
TJP2	0.373199	3.881e-06
TNFRSF14	-0.373175	3.886e-06
CCT3	0.373163	3.887e-06
ZFP37	0.373085	3.909e-06
FAM184A	-0.373043	3.916e-06
CREB3L3	-0.373044	3.916e-06
RAD51AP1	0.373054	3.916e-06
KDELC2	0.372933	3.948e-06
FLJ20628	0.37288	3.963e-06
GPR146	-0.37286	3.967e-06
CYP2A13	-0.372796	3.985e-06
R3HDM2	-0.372752	3.997e-06
SIRT4	0.372736	4e-06
C1orf71	-0.372563	4.051e-06
STAMBPL1	0.372567	4.051e-06
CRSP9	0.372472	4.078e-06
C19orf21	-0.372405	4.098e-06
IDO2	-0.372387	4.099e-06
KRTAP11-1	-0.372388	4.099e-06
NRAP	-0.372369	4.103e-06
PSMD13	0.372294	4.123e-06
LOC642918	-0.372297	4.123e-06
LOC402057	0.37219	4.155e-06
HPD	-0.372142	4.169e-06
RPL7A	0.37209	4.184e-06
SIPA1	-0.372065	4.19e-06
LOC100129201	0.372006	4.207e-06
ADRA1B	-0.371954	4.222e-06
LOC654203	-0.371931	4.228e-06
TOB1	-0.371917	4.23e-06
AKR7A3	-0.371841	4.253e-06
ATP5G3	0.371825	4.256e-06
TMEM120A	-0.37174	4.283e-06
ZBED5	0.371713	4.29e-06
LOC389101	0.371655	4.307e-06
CA9	0.371631	4.313e-06
LOC642820	-0.371555	4.334e-06
BRD2	-0.371559	4.334e-06
LOC649553	0.371531	4.34e-06
NUSAP1	0.37149	4.352e-06
LOC730109	-0.371451	4.363e-06
CHRAC1	0.371417	4.373e-06
NHP2L1	0.371289	4.415e-06
ULK3	-0.371248	4.427e-06
PLAGL2	0.371069	4.488e-06
DKFZp686I15217	-0.370894	4.549e-06
MCM4	0.37085	4.562e-06
SSR1	0.370537	4.675e-06
EPPB9	0.370529	4.675e-06
C7orf50	-0.370371	4.732e-06
SOS1	0.370346	4.739e-06
LOC151579	0.370247	4.77e-06
PLXNB2	-0.370256	4.77e-06
MGC70857	-0.370241	4.77e-06
DDX39	0.370183	4.79e-06
SDC4	-0.370146	4.801e-06
UBE2C	0.370132	4.804e-06
PYCR2	0.370059	4.829e-06
ARMCX6	0.370028	4.839e-06
MYADM	0.369974	4.856e-06
SAMD10	-0.369951	4.863e-06
UBIAD1	-0.36991	4.876e-06
SPSB3	-0.36982	4.908e-06
PIP4K2C	0.369806	4.911e-06
C1orf152	-0.369726	4.939e-06
LOC440910	-0.36968	4.955e-06
SNX15	0.369619	4.973e-06
LRRC45	-0.369628	4.973e-06
BRAF	0.369589	4.982e-06
LOC647987	-0.369567	4.988e-06
LOC653232	0.369506	5.01e-06
2014-09-07	0.369467	5.02e-06
C20orf72	0.369465	5.02e-06
E2F1	0.369378	5.047e-06
LOC100131572	0.369382	5.047e-06
RBL1	0.369385	5.047e-06
EXOSC9	0.369322	5.066e-06
HIST1H2BO	-0.369267	5.083e-06
TXNRD2	-0.369267	5.083e-06
MAP4K4	0.369214	5.101e-06
IRF2BP2	0.369157	5.122e-06
MTHFD1L	0.36911	5.138e-06
PTTG1	0.369081	5.147e-06
C17orf81	0.369022	5.168e-06
KIF14	0.368967	5.188e-06
CD58	0.368809	5.25e-06
HMMR	0.368742	5.275e-06
SPO11	-0.368733	5.277e-06
ZNHIT1	-0.368685	5.294e-06
ZC3H18	0.368677	5.294e-06
GAL3ST1	0.368665	5.296e-06
LOC653498	-0.368609	5.317e-06
URG4	-0.368586	5.323e-06
ZNF207	0.368511	5.352e-06
STX6	0.368453	5.374e-06
LOC100127913	-0.36843	5.381e-06
PLEC1	-0.368362	5.407e-06
ABCF3	0.368274	5.442e-06
PDHX	0.368248	5.45e-06
GNG5	0.368231	5.454e-06
TRIM48	-0.368039	5.534e-06
TBC1D22A	0.368006	5.544e-06
TAF13	-0.368005	5.544e-06
LOC654032	-0.367976	5.553e-06
LOC650538	-0.367958	5.558e-06
KLHL23	0.367946	5.56e-06
LOC652713	-0.367934	5.562e-06
TTC27	0.367861	5.591e-06
RBM4	0.367823	5.605e-06
NUP133	0.367806	5.609e-06
RAE1	0.367786	5.615e-06
CCNG2	0.36778	5.615e-06
OR5AS1	-0.367639	5.672e-06
PSMA6	0.367642	5.672e-06
PHF19	0.367618	5.678e-06
CLK4	0.367601	5.682e-06
H6PD	-0.367538	5.708e-06
XRCC6	0.36751	5.717e-06
BBS10	0.367406	5.761e-06
UVRAG	0.367358	5.78e-06
NCAPG	0.367286	5.807e-06
MOCS1	-0.367292	5.807e-06
RSPH3	0.367272	5.81e-06
ARL13B	0.367245	5.819e-06
MCTS1	0.367129	5.869e-06
RBM7	0.367104	5.878e-06
NOL4	-0.367087	5.882e-06
GRIN3A	-0.367077	5.884e-06
MLST8	-0.36706	5.888e-06
FBXO30	0.367022	5.903e-06
UPRT	0.366952	5.933e-06
RPS12	0.366939	5.935e-06
PROKR2	-0.366838	5.979e-06
SPEM1	-0.366809	5.99e-06
GSTTP2	-0.366622	6.076e-06
LOC400858	-0.366522	6.12e-06
C14orf109	0.366438	6.157e-06
LTBP4	-0.366401	6.172e-06
UBQLN1	0.366345	6.196e-06
CDK2	0.366216	6.256e-06
CISH	-0.366171	6.275e-06
EFCAB6	-0.366144	6.284e-06
LHPP	-0.366094	6.306e-06
RPS26	0.366061	6.319e-06
DAD1	0.366026	6.333e-06
EIF1AX	0.365988	6.348e-06
LOC390578	0.365964	6.357e-06
KLHDC4	-0.36593	6.371e-06
LOC643201	-0.365882	6.381e-06
LOC729686	0.365897	6.381e-06
CXorf26	0.365874	6.381e-06
RARRES2	-0.365878	6.381e-06
HOMER1	0.365885	6.381e-06
WWTR1	0.365848	6.387e-06
FLJ36644	-0.36585	6.387e-06
ERBB2IP	0.365692	6.463e-06
LOC728566	-0.365676	6.467e-06
PPT1	0.365648	6.478e-06
GNPAT	0.365623	6.486e-06
LYRM2	0.365618	6.486e-06
CXorf40B	0.365586	6.499e-06
ICAM3	-0.365541	6.512e-06
LOC642513	0.365548	6.512e-06
SPIN1	0.365545	6.512e-06
NGDN	0.365503	6.528e-06
DHFRL1	-0.365453	6.546e-06
EGLN1	0.36546	6.546e-06
FTO	0.365374	6.584e-06
BET1	0.365366	6.584e-06
RTP3	-0.365343	6.593e-06
LOC100129902	0.365301	6.611e-06
TAX1BP3	0.365251	6.633e-06
KIAA1660	-0.365176	6.669e-06
MAZ	0.365124	6.692e-06
PLAUR	0.365062	6.721e-06
RPS5	0.365047	6.726e-06
C1orf65	-0.364976	6.76e-06
CSE1L	0.364882	6.806e-06
PGK1	0.364871	6.808e-06
LOC440055	0.364849	6.817e-06
LOC100130775	0.364809	6.834e-06
UPK3B	-0.3648	6.835e-06
REV3L	0.364745	6.861e-06
CKLF	0.364646	6.904e-06
ZFR	0.364659	6.904e-06
CCDC85B	-0.364649	6.904e-06
RFK	0.364621	6.913e-06
TMEM132A	0.364594	6.924e-06
AHR	-0.364568	6.935e-06
RPL41	0.364538	6.944e-06
RAB11FIP3	-0.364544	6.944e-06
NARG1L	0.364429	6.999e-06
LOC100131479	-0.36441	7.006e-06
MYOZ2	-0.364324	7.05e-06
LOC650128	-0.364307	7.055e-06
COMMD3	0.364299	7.056e-06
LOC654103	-0.364168	7.125e-06
NPEPPS	0.364152	7.13e-06
OR5D18	-0.364045	7.186e-06
LDHD	-0.364036	7.187e-06
KIAA0368	0.364025	7.19e-06
KIR2DL1	-0.364005	7.197e-06
FAM190B	0.363999	7.197e-06
PDCD5	0.363979	7.204e-06
RC3H2	0.363946	7.219e-06
FAM64A	0.363915	7.229e-06
MTHFSD	0.363916	7.229e-06
LOC642755	-0.363894	7.237e-06
PON1	-0.363824	7.273e-06
C2orf25	0.36376	7.306e-06
SPATA6	0.363506	7.448e-06
FOXL2	-0.363493	7.452e-06
RAPGEF6	-0.363436	7.477e-06
HARBI1	0.36344	7.477e-06
HSPA14	0.363422	7.48e-06
SAE1	0.363417	7.48e-06
LOC100129657	0.363384	7.495e-06
OKL38	-0.363336	7.519e-06
HNRPA1L-2	0.363331	7.519e-06
TMEM63B	-0.363263	7.553e-06
C14orf159	-0.36326	7.553e-06
CS	0.363205	7.581e-06
LOC390354	0.363117	7.63e-06
LOC648716	-0.363	7.695e-06
MIPOL1	0.362985	7.7e-06
EEF1G	0.362939	7.724e-06
LOC645070	-0.362912	7.736e-06
ZCCHC9	0.362859	7.763e-06
STK38L	0.362854	7.763e-06
SRD5A1	-0.362805	7.788e-06
LIMK2	0.362728	7.831e-06
IFRD1	0.362632	7.886e-06
PDIA3P	0.362585	7.91e-06
PAPD5	-0.362519	7.947e-06
FBXW5	-0.362407	8.008e-06
FGF9	-0.362411	8.008e-06
CUL4B	0.362396	8.011e-06
FAM38A	-0.362371	8.023e-06
ATP5O	0.362353	8.03e-06
CHD5	-0.362308	8.053e-06
LOC442057	-0.362263	8.062e-06
SHPRH	0.362277	8.062e-06
LOC727948	-0.362263	8.062e-06
KIAA1641	-0.362262	8.062e-06
TPX2	0.362264	8.062e-06
CDKAL1	0.362128	8.133e-06
LOC644096	-0.362134	8.133e-06
ZNF606	0.362129	8.133e-06
RAP1B	0.361948	8.244e-06
LOC649199	-0.36187	8.289e-06
SEC14L2	-0.361702	8.394e-06
RPS13	0.361672	8.409e-06
LOC644294	-0.361538	8.486e-06
HK2	0.361536	8.486e-06
PPIAL4A	0.361534	8.486e-06
LOC648827	-0.361509	8.491e-06
LOC648541	-0.3615	8.491e-06
TBL3	-0.361517	8.491e-06
ABCA9	-0.361503	8.491e-06
LOC100132547	0.361459	8.514e-06
COPS2	0.361408	8.543e-06
BCAS2	0.361376	8.56e-06
FAM27L	-0.361355	8.569e-06
DUSP3	-0.361118	8.723e-06
CENTG3	-0.360957	8.829e-06
YAP1	0.360866	8.886e-06
LOC645875	-0.360775	8.944e-06
LOC652721	-0.360708	8.982e-06
LOC100132793	0.360708	8.982e-06
LOC646279	-0.360621	9.038e-06
LOC100128353	0.360537	9.091e-06
UBE3B	0.360518	9.1e-06
MOGAT3	-0.36027	9.271e-06
ACCS	-0.360253	9.279e-06
DND1	-0.360169	9.335e-06
KIAA1026	-0.360141	9.35e-06
YME1L1	0.36007	9.396e-06
RBED1	-0.360007	9.437e-06
APOB	-0.359972	9.458e-06
LOC148413	-0.359948	9.47e-06
POR	-0.359935	9.471e-06
GPR175	-0.35994	9.471e-06
C10orf125	-0.359894	9.496e-06
PPP2R5D	0.359828	9.539e-06
ZNHIT6	0.359803	9.553e-06
LOC642950	-0.359792	9.556e-06
RNF160	0.359782	9.559e-06
ABCA6	-0.359704	9.612e-06
MON1B	0.35967	9.632e-06
SNRPA1	0.359648	9.643e-06
MGC13005	-0.359577	9.691e-06
LOC645968	0.359519	9.729e-06
[truncated: 1,003 more rows]
