# Supplementary material for: Drp1-mediated mitochondrial fission promotes cell proliferation through crosstalk of p53 and NF-κB pathways in hepatocellular carcinoma
Source: Oncotarget. 2016 Aug 17;7(40):65001–11. doi: 10.18632/oncotarget.11339 (PMC5323133; doi:10.18632/oncotarget.11339)
Supplement: Supplementary file 4 [file oncotarget-07-65001-s004.xlsx]

## Sheet: Supplementary Table 6
Supplementary Table 6. Drp1 correlated genes in TCGA
Gene symbol	Correlation coefficient（r）	P value
STK16	-0.510815	0
GCC2	0.477627	0
PLXNA1	0.535992	0
PECI	-0.483234	0
DNAJC30	-0.524616	0
CENPL	0.508993	0
BTBD10	0.498455	0
SOCS4	0.478125	0
ABHD14B	-0.572782	0
ALS2CR4	0.55391	0
CRLF3	0.517409	0
ACER3	0.526609	0
ALDH1L1	-0.526593	0
OGFRL1	0.497948	0
MRPL46	-0.553154	0
MASP2	-0.516482	0
RBBP7	0.476947	0
ZNF532	0.497703	0
CDCA2	0.487205	0
HAUS3	0.529681	0
XPO7	0.58575	0
APOC1	-0.498188	0
CMTM1	0.528031	0
FAM135A	0.539103	0
HACE1	0.507506	0
ATP2C1	0.496316	0
HUWE1	0.481145	0
KIAA1524	0.527142	0
PPHLN1	0.541658	0
SPIN4	0.538264	0
FBXO5	0.500288	0
PELI1	0.525835	0
RQCD1	0.482826	0
GLYCTK	-0.475432	0
LEMD3	0.551736	0
ZNF267	0.533925	0
MTMR9	0.484208	0
RBM12	0.547499	0
B3GALNT1	0.502796	0
SP1	0.50549	0
GINS4	0.486506	0
IQGAP1	0.52321	0
BAZ2A	0.544038	0
SIL1	-0.519467	0
A1BG	-0.493349	0
KRR1	0.483515	0
FAH	-0.493278	0
MRPL40	-0.503525	0
WRN	0.513901	0
DGCR6L	-0.529992	0
PEMT	-0.488303	0
VANGL1	0.534739	0
HEMK1	-0.516538	0
CKAP5	0.540752	0
C10orf18	0.516523	0
ROD1	0.611106	0
ATP2B1	0.512798	0
USE1	-0.508733	0
BCLAF1	0.486291	0
KNTC1	0.503056	0
APOC4	-0.534369	0
ADI1	-0.48059	0
NIPBL	0.476602	0
SUV39H2	0.487232	0
NR1I3	-0.504746	0
ANKRD52	0.546113	0
CCDC6	0.497496	0
ZNF107	0.50998	0
LOC100129550	0.527617	0
CCND1	0.518927	0
SMCHD1	0.515036	0
TEX10	0.486713	0
KIAA1841	0.546549	0
ARID2	0.550626	0
SSBP2	0.48186	0
BAT2L2	0.511445	0
USP46	0.51956	0
RBBP8	0.475912	0
CCDC91	0.514012	0
NUP107	0.490013	0
MKI67	0.485163	0
DZIP1L	0.48788	0
RASSF8	0.554222	0
NUP205	0.508256	0
ANKRD32	0.494679	0
POLD3	0.543966	0
TMEM176B	-0.538908	0
DCK	0.541437	0
KIF5B	0.510362	0
PRDM4	0.588192	0
MRE11A	0.543561	0
TMTC3	0.477943	0
RAMP1	-0.496598	0
GAMT	-0.492971	0
ARFGAP2	-0.514796	0
RP2	0.516236	0
SPATS2	0.55958	0
PHIP	0.498264	0
BDH1	-0.536902	0
CEP78	0.478042	0
FNBP4	0.488771	0
CBL	0.55758	0
HINT2	-0.543314	0
CKAP2	0.537373	0
MSH2	0.529122	0
VCL	0.583707	0
ZNF93	0.488244	0
PDS5A	0.486474	0
GSTO1	-0.533563	0
NAPRT1	-0.479899	0
KIF20A	0.481811	0
TCEA3	-0.476845	0
F12	-0.544731	0
EIF4G2	0.512995	0
ETNK1	0.51797	0
GIT2	0.636521	0
MPST	-0.541715	0
ECHS1	-0.490038	0
KIAA0528	0.577655	0
C10orf125	-0.654607	0
CCAR1	0.555005	0
MED14	0.570844	0
KIF14	0.555753	0
CHMP6	-0.483725	0
PMVK	-0.526314	0
RFNG	-0.606882	0
FIS1	-0.561998	0
DECR2	-0.516128	0
NCOA6	0.495765	0
SMURF2	0.478411	0
KIF23	0.518809	0
CEP290	0.500108	0
D2HGDH	-0.48785	0
TCERG1	0.547088	0
KIAA1731	0.495126	0
ZNF567	0.549215	0
SOCS5	0.54773	0
CENPK	0.501791	0
CYB5A	-0.484293	0
AAK1	0.504715	0
ACTR2	0.530623	0
NUFIP2	0.479343	0
RECQL	0.584059	0
PTPRE	0.485462	0
TSPAN3	0.489558	0
KIF11	0.485562	0
SFRS13A	0.489063	0
AEBP2	0.643845	0
DCLRE1B	0.506866	0
DYRK2	0.527964	0
AKR7A2	-0.504814	0
APAF1	0.513059	0
STX7	0.47713	0
ASGR1	-0.488616	0
RAB17	-0.58495	0
GNL3L	0.490925	0
C3orf63	0.505234	0
TDG	0.528858	0
CYP27A1	-0.479151	0
CAPRIN2	0.476974	0
QTRTD1	0.478041	0
ZNF587	0.539119	0
NIT2	-0.484713	0
GPD2	0.492704	0
TMEFF1	0.578033	0
ERCC6L	0.49727	0
CBX5	0.482579	0
FTCD	-0.544749	0
CASP2	0.533691	0
ATAD5	0.49128	0
E2F3	0.548219	0
FGD6	0.504032	0
TMF1	0.477957	0
UTP20	0.54621	0
HOOK3	0.504544	0
ANLN	0.558096	0
C6orf108	-0.488921	0
ZNF280C	0.481607	0
YWHAQ	0.516683	0
KIF2A	0.557598	0
CNOT6	0.548435	0
DHX15	0.536382	0
PXMP2	-0.483365	0
KCTD10	0.477582	0
ASAP1	0.481623	0
HAGH	-0.533527	0
VEZT	0.565361	0
SLC9A3R2	-0.494307	0
NAA40	0.525718	0
CD14	-0.499907	0
ZNF664	0.549408	0
INO80B	-0.490443	0
CENPE	0.495495	0
ASL	-0.513476	0
KIDINS220	0.49764	0
PDCL	0.488976	0
OSGIN1	-0.494121	0
CEP55	0.542588	0
IARS	0.532098	0
PDE7A	0.496806	0
C7orf55	-0.486077	0
C22orf32	-0.539686	0
YIF1A	-0.536964	0
PQLC1	-0.588196	0
ETFB	-0.487268	0
C11orf84	0.484322	0
C14orf106	0.537663	0
ARHGAP11A	0.478212	0
SENP1	0.608523	0
KDELC2	0.481065	0
CEP135	0.572791	0
STAM	0.549524	0
TBK1	0.494288	0
NR1H3	-0.495722	0
EIF4EBP3	-0.52554	0
YEATS2	0.510272	0
ADAMTS9	0.47877	0
KIF20B	0.498963	0
DCAF16	0.537556	0
SNTB2	0.497276	0
NCAPH	0.47598	0
FBXL15	-0.505153	0
RBP4	-0.482934	0
LIME1	-0.51616	0
NUP188	0.482708	0
STARD10	-0.562786	0
MRPL2	-0.495074	0
NCBP1	0.508724	0
KLHDC5	0.602736	0
PKM2	0.478143	0
ADH6	-0.477493	0
OSBPL8	0.53887	0
FOXM1	0.492659	0
FBXO11	0.479322	0
NTHL1	-0.481275	0
POLR2B	0.517537	0
PCCB	-0.4847	0
ASAH1	0.487479	0
UBE2N	0.595087	0
EXOC1	0.476046	0
VRK2	0.525747	0
CXorf23	0.491864	0
ICA1L	0.499508	0
FAM122B	0.503435	0
ARSA	-0.480872	0
C12orf48	0.490611	0
CNOT2	0.544496	0
OCEL1	-0.591264	0
C12orf41	0.480957	0
SLC26A2	0.519655	0
C6orf167	0.529341	0
SLC41A1	0.47812	0
ADNP	0.478818	0
UBAP2	0.523815	0
MRPS18B	-0.506443	0
CISD3	-0.536907	0
XRCC2	0.517018	0
ACTR3	0.532218	0
ZNF248	0.499454	0
RNF41	0.485997	0
TTF2	0.516277	0
POLA1	0.59904	0
TM7SF2	-0.489338	0
RPAP3	0.607151	0
SAMD8	0.484332	0
MPI	-0.529885	0
SYNJ2	0.491151	0
ATN1	0.490814	0
GCHFR	-0.523353	0
MST1	-0.502847	0
POLQ	0.478515	0
SOAT1	0.502601	0
KCTD9	0.561496	0
PRPF40A	0.494897	0
RFWD3	0.547247	0
SMC2	0.536868	0
NCAPD2	0.554433	0
KIF24	0.517111	0
UBA2	0.526281	0
RNF219	0.500027	0
ST3GAL3	-0.481323	0
ZFR	0.513731	0
ECHDC2	-0.477636	0
TRIM59	0.490751	0
MIB1	0.510175	0
SLC27A5	-0.53436	0
INCENP	0.501539	0
NUP155	0.509033	0
G2E3	0.520113	0
CAND1	0.670002	0
CES2	-0.534009	0
DKFZp779M0652	-0.565544	0
PEX11G	-0.661923	0
C12orf4	0.513211	0
MED12	0.502202	0
ZNF432	0.48143	0
PPP1R12A	0.622459	0
PGM2L1	0.480342	0
ITGB1	0.511309	0
C12orf32	0.51544	0
CASP8AP2	0.493475	0
ME2	0.514757	0
CCS	-0.531744	0
FCGRT	-0.492638	0
APOH	-0.532683	0
POLDIP2	-0.487709	0
HSPA14	0.495789	0
CAMSAP1L1	0.517345	0
ZDHHC13	0.574054	0
TST	-0.612176	0
ESCO2	0.515387	0
SP3	0.487286	0
CTTNBP2NL	0.547748	0
SPTLC1	0.576485	0
CDKN1A	-0.559849	0
TOPBP1	0.56225	0
PTPDC1	0.493566	0
KDM5C	0.50273	0
LOC144438	0.488898	0
ZNHIT1	-0.547958	0
HAUS6	0.544044	0
KRAS	0.575201	0
TMEM165	0.537718	0
BLM	0.496527	0
MAGIX	-0.479116	0
DHRS3	-0.488708	0
PBK	0.507289	0
SPIN1	0.63499	0
SHF	-0.503929	0
GAPVD1	0.476724	0
HSPA13	0.498867	0
CEP97	0.497621	0
FIP1L1	0.484136	0
STK4	0.522966	0
WDHD1	0.539917	0
ZNF273	0.553004	0
MTMR2	0.481469	0
MST4	0.504622	0
HSD17B8	-0.53449	0
HIATL1	0.66236	0
NAA25	0.548444	0
MGC70857	-0.557324	0
C5orf42	0.521893	0
GPSM2	0.508061	0
MED13L	0.477243	0
NOL8	0.487049	0
WHSC1L1	0.545472	0
AP3M2	0.572195	0
USP14	0.496974	0
SFRS14	0.497471	0
FRS2	0.482745	0
RSRC1	0.477529	0
ATR	0.477373	0
CHCHD5	-0.484247	0
APOM	-0.476661	0
TWSG1	0.57922	0
PROC	-0.581688	0
ZDHHC17	0.478179	0
MTF2	0.493086	0
BRCA2	0.509995	0
ACY1	-0.576481	0
DHRS12	-0.553214	0
SOD1	-0.487902	0
CDK2	0.545982	0
CKAP2L	0.511417	0
ZDHHC21	0.510139	0
DDHD1	0.503765	0
BICD2	0.506363	0
DCXR	-0.543057	0
CRYL1	-0.498146	0
SKIL	0.476416	0
RAB10	0.49883	0
DHRS1	-0.517094	0
DHRS4L1	-0.477625	0
ATOX1	-0.515155	0
GPR107	0.476739	0
SCRN2	-0.498918	0
RNF34	0.504727	0
MASTL	0.508873	0
ZNF765	0.552329	0
RIF1	0.477112	0
TGFBR1	0.518887	0
GRHPR	-0.495713	0
MDM1	0.510448	0
PUS7L	0.585667	0
MGMT	-0.514054	0
DHX9	0.537897	0
NCKAP1	0.55878	0
XPR1	0.492693	0
ARHGAP18	0.497315	0
STIL	0.493166	0
ZFC3H1	0.489308	0
TOP2A	0.500665	0
GNPDA2	0.554013	0
HMGCL	-0.603963	0
ACAA1	-0.529053	0
HIF1A	0.55782	0
ACBD4	-0.627721	0
RASAL2	0.502349	0
ZNF431	0.477265	0
QSER1	0.570758	0
PRR12	0.478608	0
ZNF37A	0.499331	0
KPNB1	0.508628	0
CSRNP2	0.570365	0
DCI	-0.524656	0
RBL1	0.574324	0
CENPF	0.554813	0
DDT	-0.484404	0
UTRN	0.543236	0
GSG2	0.510706	0
CEP170	0.589912	0
MSH6	0.521013	0
EP400	0.48501	0
MAPRE1	0.524442	0
ABI2	0.526879	0
CORO1C	0.515269	0
F2	-0.485898	0
TMEM176A	-0.51071	0
ECT2	0.580113	0
RALGAPB	0.523627	0
CPSF6	0.584418	0
CEP110	0.520807	0
MGST2	-0.488786	0
RAD51AP1	0.517681	0
ADAM17	0.596158	0
PCTP	-0.513187	0
INPP4A	0.522366	0
DNM1L	1	0
ZNF207	0.506704	0
TOLLIP	-0.487904	0
R3HDM1	0.508393	0
C4orf46	0.545513	0
ERI1	0.510898	0
ACOT1	-0.502549	0
ZBTB34	0.535345	0
LDHD	-0.518167	0
KLC4	-0.523231	0
AMBP	-0.50179	0
THOC2	0.475795	0
SWAP70	0.476398	0
LSM14A	0.482406	0
HAO1	-0.483278	0
TWF1	0.625073	0
ATP7A	0.529951	0
SMC4	0.527494	0
SIPA1L3	0.492219	0
SFRS2IP	0.51448	0
PRAP1	-0.565178	0
NEDD1	0.620957	0
ZNF292	0.509687	0
C16orf86	-0.499184	0
UBE2D1	0.501872	0
PHF6	0.509438	0
DNMT1	0.556214	0
NIN	0.48114	0
SLC30A6	0.494627	0
BUB1B	0.479679	0
ITIH1	-0.488508	0
2014-09-08	0.485639	0
TMEM194A	0.528675	0
ARF3	0.508547	0
SGOL2	0.484668	0
KIAA0947	0.508439	0
GMPS	0.490286	0
DBR1	0.489987	0
POC1B	0.4976	0
SELO	-0.577699	0
ASPDH	-0.603322	1.391e-19
BICD1	0.570105	5.294e-17
RASSF3	0.563904	1.49e-16
PRR11	0.559367	3.131e-16
PRKCI	0.556865	4.689e-16
GAS2L3	0.548008	1.916e-15
WHSC1	0.547216	2.165e-15
C9orf80	0.534765	1.456e-14
tAKR	-0.534022	1.624e-14
CCL16	-0.529946	2.971e-14
BARD1	0.5242	6.875e-14
SERPINA4	-0.522979	8.186e-14
SPDYC	-0.521455	1.017e-13
ZNF519	0.521026	1.08e-13
SART3	0.515319	2.425e-13
MAP3K1	0.475359	3.788e-13
E2F7	0.512012	3.837e-13
ATRX	0.508651	6.099e-13
C1orf50	-0.475315	6.255e-13
PLK4	0.475255	9.7e-13
PNPO	-0.475233	1.098e-12
FSD1L	0.504038	1.137e-12
PRODH2	-0.50274	1.352e-12
CLSPN	0.502531	1.388e-12
TMEM53	-0.475173	1.437e-12
DNAJC10	0.474847	3.377e-12
MAN2C1	-0.492153	5.474e-12
PPPDE1	0.474495	5.583e-12
BPHL	-0.474442	5.913e-12
C6orf204	0.490915	6.393e-12
PAOX	-0.474315	6.727e-12
ABCC1	0.474303	6.793e-12
LASS6	0.474195	7.502e-12
ZWILCH	0.489489	7.631e-12
RBM12B	0.474162	7.695e-12
MACROD1	-0.473995	8.818e-12
MOBKL3	0.473901	9.46e-12
PCNP	0.473838	9.885e-12
ZNF761	0.473823	9.972e-12
TMEM82	-0.487226	1.01e-11
FBXO31	-0.473743	1.05e-11
PIPOX	-0.47368	1.093e-11
CENPI	0.486355	1.122e-11
TRIM32	0.473526	1.201e-11
MFSD3	-0.473515	1.206e-11
RNASEN	0.473478	1.232e-11
GLYAT	-0.485458	1.249e-11
RNF169	0.473383	1.297e-11
RAVER2	0.473317	1.343e-11
ACSM2B	-0.473316	1.343e-11
RLIM	0.473185	1.439e-11
ATF7	0.473164	1.452e-11
M6PR	0.472902	1.655e-11
DHRS4	-0.472896	1.657e-11
ZBTB26	0.472858	1.684e-11
SGK196	0.481914	1.925e-11
GSTZ1	-0.47236	2.091e-11
BTBD3	0.472237	2.194e-11
AFMID	-0.472066	2.342e-11
KCNJ2	0.472036	2.365e-11
TNFSF15	0.480166	2.377e-11
SMC1A	0.471718	2.649e-11
STXBP5	0.471661	2.698e-11
MOBKL1B	0.471432	2.914e-11
HSF2	0.471385	2.949e-11
ITIH4	-0.471391	2.949e-11
PLAGL1	0.471297	3.031e-11
LOC100133985	-0.47116	3.163e-11
PIK3C2A	0.471132	3.186e-11
RACGAP1	0.471082	3.23e-11
ZNF260	0.470854	3.461e-11
SCAND1	-0.470788	3.525e-11
ARHGAP11B	0.47673	3.569e-11
DAK	-0.470605	3.709e-11
DCAF12	0.470389	3.941e-11
NCAPD3	0.470361	3.966e-11
ABL1	0.470352	3.969e-11
MCM4	0.475329	4.207e-11
DIP2B	0.470083	4.262e-11
SLC25A10	-0.469815	4.573e-11
CEP192	0.469747	4.647e-11
ZNF461	0.469608	4.801e-11
SSH2	0.469612	4.801e-11
CSNK2A1P	0.469548	4.867e-11
LIMS1	0.469468	4.958e-11
PHTF2	0.4693	5.163e-11
ECHDC3	-0.469288	5.169e-11
HMGXB4	0.46918	5.3e-11
C14orf1	-0.469129	5.358e-11
STRN	0.469069	5.427e-11
NUPL1	0.468997	5.513e-11
HDDC3	-0.4687	5.908e-11
GINS3	0.468564	6.088e-11
ZNF618	0.468528	6.128e-11
PAN3	0.468505	6.149e-11
TPM4	0.468462	6.2e-11
ENPP7	-0.471755	6.288e-11
ZFYVE16	0.468378	6.288e-11
KPNA4	0.471779	6.288e-11
SHCBP1	0.471213	6.703e-11
GLS	0.467995	6.828e-11
HPN	-0.467946	6.891e-11
IFT57	0.467841	7.039e-11
CDK17	0.467691	7.259e-11
MCM8	0.467634	7.336e-11
GTSE1	0.46762	7.345e-11
FAM72D	0.467604	7.358e-11
ZNF384	0.467517	7.483e-11
DLG3	0.467482	7.525e-11
MAP4K5	0.467305	7.798e-11
PLAGL2	0.467169	8.01e-11
SR140	0.467023	8.24e-11
ZNF708	0.466779	8.646e-11
BUB1	0.466698	8.773e-11
XPOT	0.466555	9.012e-11
KIF18A	0.466482	9.129e-11
MELK	0.466441	9.174e-11
IKZF4	0.46644	9.174e-11
APPL2	0.466374	9.278e-11
ZNF169	0.466156	9.665e-11
CS	0.466129	9.699e-11
ZFP112	0.465922	1.006e-10
ARL13B	0.465921	1.006e-10
DTL	0.465814	1.025e-10
TXLNG	0.465672	1.052e-10
ZNF100	0.465663	1.052e-10
EDIL3	0.466809	1.091e-10
CUL4B	0.465447	1.092e-10
MOSPD3	-0.465333	1.113e-10
SLC39A6	0.465192	1.141e-10
ASPSCR1	-0.4651	1.158e-10
ZFAND2B	-0.464923	1.194e-10
MAT1A	-0.464817	1.215e-10
PC	-0.464692	1.241e-10
ZFX	0.464589	1.262e-10
RDH5	-0.464448	1.292e-10
C6orf150	0.465233	1.296e-10
CCDC14	0.464317	1.318e-10
ANKRD24	-0.464295	1.321e-10
FBXO30	0.464221	1.336e-10
DNAJC13	0.464164	1.347e-10
TRIM33	0.464025	1.378e-10
HPD	-0.463993	1.383e-10
UBXN7	0.463542	1.493e-10
ASPM	0.463315	1.549e-10
ALDH4A1	-0.463047	1.617e-10
ANKRD13A	0.462889	1.658e-10
LBX2	-0.462711	1.705e-10
MEX3C	0.462691	1.707e-10
SERPINC1	-0.462598	1.731e-10
HDAC2	0.462424	1.778e-10
PPAT	0.462375	1.79e-10
RPUSD2	-0.462297	1.808e-10
RAP1B	0.462292	1.808e-10
ITPR3	0.462075	1.87e-10
C19orf73	-0.461997	1.89e-10
DEPDC7	-0.461956	1.9e-10
RPL23AP53	0.461842	1.932e-10
PEBP1	-0.461787	1.946e-10
DDRGK1	-0.461734	1.959e-10
CALU	0.461652	1.982e-10
SMARCD1	0.461407	2.057e-10
SFRS1	0.461374	2.064e-10
GK5	0.46126	2.098e-10
RABGAP1	0.461227	2.106e-10
MEPCE	-0.461167	2.122e-10
CCNE1	0.461136	2.129e-10
CDK16	0.460452	2.359e-10
GSTCD	0.460461	2.359e-10
TNFAIP6	0.459344	2.469e-10
GTF3C4	0.459971	2.53e-10
UHRF2	0.459709	2.628e-10
ADAMTS5	0.459694	2.63e-10
ANKIB1	0.459673	2.634e-10
SPATA2L	-0.459646	2.636e-10
USP1	0.459656	2.636e-10
HECTD2	0.459637	2.636e-10
JRKL	0.459599	2.646e-10
DNA2	0.459376	2.732e-10
HPR	-0.459287	2.764e-10
NCK2	0.459272	2.765e-10
KIAA0753	0.459244	2.773e-10
ZNF286A	0.457662	2.946e-10
SLC4A7	0.458764	2.967e-10
ALDH2	-0.458579	3.038e-10
AKR7A3	-0.458587	3.038e-10
TACO1	-0.458495	3.071e-10
CTDSPL2	0.458446	3.088e-10
AMT	-0.458389	3.109e-10
STRBP	0.458359	3.118e-10
ADAM9	0.458309	3.136e-10
ZNF738	0.456909	3.173e-10
TPR	0.458183	3.184e-10
FAM173A	-0.458171	3.184e-10
ORC6L	0.456807	3.196e-10
STXBP4	0.458111	3.202e-10
SIRT3	-0.458027	3.236e-10
MPG	-0.457997	3.245e-10
LOXL2	0.457822	3.323e-10
POLRMT	-0.457768	3.344e-10
CYP2J2	-0.457654	3.394e-10
CHML	0.456989	3.722e-10
ACOT2	-0.456934	3.746e-10
ADNP2	0.456733	3.846e-10
SRPK2	0.456724	3.846e-10
FAM72A	0.455031	3.863e-10
MECR	-0.456659	3.869e-10
ZNF234	0.456464	3.97e-10
C11orf71	-0.456269	4.072e-10
MED21	0.456235	4.086e-10
HIBCH	-0.456127	4.141e-10
C11orf52	-0.456089	4.156e-10
RAB28	0.456065	4.158e-10
AMD1	0.456073	4.158e-10
GALNT4	0.456013	4.182e-10
NUSAP1	0.45421	4.186e-10
CHAF1B	0.455927	4.219e-10
STARD5	-0.455669	4.365e-10
TFR2	-0.455642	4.374e-10
RNF24	0.455483	4.464e-10
DNAJC17	-0.455183	4.643e-10
CDCA7	0.455165	4.647e-10
CENPO	0.45511	4.675e-10
IFT80	0.45508	4.688e-10
TBC1D12	0.455018	4.72e-10
C19orf55	0.455006	4.721e-10
UBA6	0.454888	4.79e-10
SLC37A3	0.454687	4.914e-10
MPZL1	0.454639	4.939e-10
EXOC6B	0.452463	5.015e-10
ZBED5	0.454456	5.047e-10
ESCO1	0.454366	5.101e-10
FAM176A	-0.454346	5.107e-10
TTC36	-0.452229	5.122e-10
GALNT7	0.454276	5.14e-10
SET	0.454133	5.231e-10
UHRF1	0.454007	5.312e-10
XPO1	0.453947	5.347e-10
GNPTG	-0.453905	5.369e-10
ZNF827	0.451458	5.54e-10
ELF4	0.453655	5.54e-10
TOP1	0.453427	5.695e-10
FNDC3B	0.45335	5.744e-10
DEPDC1B	0.45307	5.951e-10
GCAT	-0.453007	5.991e-10
PRPF38B	0.45265	6.267e-10
RRM1	0.452596	6.303e-10
FANCB	0.450048	6.443e-10
ANAPC1	0.452248	6.575e-10
RUNX1	0.452111	6.682e-10
TRPC1	0.452047	6.728e-10
MCM10	0.451939	6.813e-10
WNK1	0.451909	6.83e-10
UQCRC1	-0.451844	6.877e-10
KIF18B	0.451775	6.928e-10
DCAF7	0.451723	6.965e-10
QDPR	-0.451619	7.049e-10
ZNF182	0.451489	7.157e-10
TIAF1	-0.451357	7.269e-10
LOC100130015	-0.451271	7.338e-10
JAK2	0.451121	7.469e-10
TTR	-0.450953	7.619e-10
ZUFSP	0.448059	7.909e-10
NUDT6	-0.450545	8.001e-10
BAZ1A	0.4505	8.035e-10
UBA3	0.450478	8.047e-10
SUZ12	0.450463	8.051e-10
GPATCH8	0.450445	8.058e-10
TET1	0.450272	8.224e-10
PPP1R16A	-0.450218	8.269e-10
FAM116A	0.450103	8.378e-10
ZNF675	0.449779	8.712e-10
FANCM	0.44972	8.764e-10
GOLT1B	0.449705	8.769e-10
NFE2L3	0.449663	8.803e-10
CBX1	0.449644	8.812e-10
HPX	-0.449396	9.076e-10
HNRNPU	0.449348	9.118e-10
ZNF146	0.44933	9.126e-10
C8G	-0.449234	9.223e-10
NDUFS7	-0.449168	9.286e-10
ACOT13	-0.448909	9.576e-10
TM6SF2	-0.448813	9.677e-10
LARP4B	0.448744	9.747e-10
ZDHHC19	-0.445832	9.87e-10
C3orf21	0.44846	1.007e-09
HP	-0.448399	1.013e-09
CYSLTR2	0.445006	1.078e-09
KLRA1	0.444961	1.082e-09
ZNF45	0.447776	1.089e-09
BAIAP3	-0.447685	1.098e-09
FGFR1OP2	0.447682	1.098e-09
TANC1	0.447646	1.102e-09
ZNF180	0.447589	1.108e-09
MAD2L1	0.447551	1.111e-09
TNFRSF9	0.444642	1.112e-09
CDKL1	0.444571	1.119e-09
B3GNT5	0.447416	1.125e-09
PIAS3	0.4474	1.126e-09
SLC5A3	0.447281	1.141e-09
CIDEB	-0.447122	1.162e-09
C13orf34	0.447109	1.162e-09
LHPP	-0.446864	1.195e-09
SMARCA5	0.446839	1.197e-09
ZMIZ1	0.446821	1.198e-09
APPL1	0.446732	1.207e-09
CDK1	0.446729	1.207e-09
ZNF283	0.446729	1.207e-09
UEVLD	0.446705	1.209e-09
ZNF124	0.446597	1.223e-09
RHOBTB2	0.446516	1.23e-09
BBX	0.446497	1.23e-09
NAA35	0.446504	1.23e-09
RGPD4	0.446534	1.23e-09
LMAN2	-0.446495	1.23e-09
CYP4F2	-0.443272	1.262e-09
CCDC52	0.446206	1.269e-09
ZDHHC20	0.443216	1.269e-09
TMX3	0.446144	1.277e-09
HELLS	0.446077	1.285e-09
MON1A	-0.446005	1.293e-09
ZC3HAV1L	0.442997	1.293e-09
SNX6	0.445925	1.304e-09
GPR160	0.44573	1.333e-09
HNRNPUL1	0.445679	1.339e-09
WDR82	0.44558	1.354e-09
SLC22A3	-0.445552	1.356e-09
FNBP1	0.445511	1.361e-09
DRAM1	0.445457	1.368e-09
FAM199X	0.445298	1.393e-09
AGXT2L2	-0.445247	1.398e-09
CLSTN1	0.445256	1.398e-09
SPRED1	0.445138	1.414e-09
PEX16	-0.445091	1.418e-09
SARDH	-0.445102	1.418e-09
CCNA2	0.445063	1.421e-09
GPR63	0.441947	1.423e-09
CCDC159	-0.445031	1.423e-09
FBXW2	0.445001	1.427e-09
FGD1	0.444973	1.43e-09
RSAD1	-0.444859	1.447e-09
E2F8	0.444812	1.452e-09
C1orf66	-0.444823	1.452e-09
RPGRIP1L	0.444649	1.478e-09
OFD1	0.444568	1.49e-09
NAA50	0.444334	1.53e-09
MECOM	0.444223	1.548e-09
QPRT	-0.444161	1.556e-09
GSTK1	-0.444158	1.556e-09
SPIN3	0.444128	1.558e-09
MLXIPL	-0.444133	1.558e-09
BMPR1A	0.444076	1.566e-09
ORC2L	0.444031	1.572e-09
ELMO2	0.443902	1.594e-09
FAR2	0.443797	1.612e-09
ZNF688	-0.443752	1.618e-09
NSMAF	0.443653	1.635e-09
DUS1L	-0.443639	1.636e-09
RARRES2	-0.443564	1.648e-09
MYST3	0.443506	1.657e-09
CEP152	0.443368	1.682e-09
RNF38	0.443209	1.712e-09
TYRO3	0.443134	1.725e-09
RBM25	0.442988	1.752e-09
DEXI	-0.442955	1.756e-09
CTSF	-0.442906	1.762e-09
CDC7	0.442918	1.762e-09
ZNF780B	0.442814	1.779e-09
FAM20C	-0.442547	1.833e-09
ILF3	0.442519	1.837e-09
APOF	-0.442502	1.838e-09
PHC3	0.442478	1.841e-09
RNMT	0.442213	1.895e-09
TAF1	0.442205	1.895e-09
CBFA2T2	0.442165	1.902e-09
IPMK	0.438881	1.905e-09
ZNF92	0.442126	1.906e-09
CNTNAP1	0.441928	1.947e-09
CDC6	0.44192	1.947e-09
MATR3	0.441571	2.02e-09
DDHD2	0.441568	2.02e-09
DLGAP5	0.441587	2.02e-09
ZNF713	0.441493	2.035e-09
GALK1	-0.441478	2.036e-09
PCK2	-0.441425	2.046e-09
DHODH	-0.441256	2.084e-09
GTF3C3	0.440884	2.169e-09
MON2	0.440897	2.169e-09
STRAP	0.440827	2.181e-09
DIAPH3	0.437476	2.186e-09
PAPOLG	0.44074	2.198e-09
RGPD6	0.440707	2.203e-09
ATAD2B	0.440672	2.209e-09
ETV6	0.44056	2.232e-09
RCC2	0.440561	2.232e-09
DDTL	-0.440551	2.232e-09
ADAMTS12	0.436787	2.335e-09
CES1	-0.440134	2.335e-09
C3orf34	0.440116	2.337e-09
DSTYK	0.440005	2.364e-09
NDE1	0.439982	2.368e-09
HNRNPR	0.439896	2.388e-09
C9orf23	-0.439871	2.392e-09
STOML1	-0.439775	2.415e-09
USP34	0.439677	2.439e-09
MAP4K3	0.439631	2.449e-09
NID2	0.439599	2.455e-09
SLC36A1	0.439454	2.493e-09
MYL5	-0.439428	2.497e-09
NAT6	-0.43937	2.511e-09
TULP3	0.439356	2.512e-09
FZD1	0.439214	2.55e-09
C1orf96	0.439089	2.583e-09
FKBP9L	0.439052	2.591e-09
LIN9	0.439029	2.595e-09
NIT1	-0.438987	2.604e-09
DDX11	0.438611	2.713e-09
SRCAP	0.438543	2.731e-09
SACS	0.438482	2.747e-09
ZNF12	0.438447	2.754e-09
WDR47	0.438402	2.765e-09
FAM98C	-0.438243	2.811e-09
AZGP1	-0.4382	2.822e-09
PIGA	0.438099	2.851e-09
KIRREL	0.434633	2.86e-09
ANKRD36BP1	0.434628	2.86e-09
LRCH3	0.438009	2.87e-09
SLBP	0.437852	2.917e-09
LMNB2	0.437778	2.935e-09
NFAT5	0.437787	2.935e-09
PLEKHA2	0.437757	2.938e-09
KIF15	0.437625	2.979e-09
NCEH1	0.437583	2.989e-09
ENAH	0.43755	2.997e-09
ENTPD4	0.437541	2.997e-09
WAC	0.437511	3.003e-09
FHOD3	0.434015	3.018e-09
CCDC106	-0.437447	3.018e-09
SERAC1	0.437154	3.115e-09
A2LD1	-0.437096	3.131e-09
FAM60A	0.437076	3.135e-09
MCEE	-0.43704	3.144e-09
SALL2	0.436875	3.198e-09
GCDH	-0.436829	3.211e-09
FAHD2A	-0.4368	3.218e-09
LTBP1	0.436676	3.259e-09
DDR2	0.433195	3.262e-09
SRGAP1	0.43658	3.287e-09
IVD	-0.436553	3.29e-09
MED23	0.436551	3.29e-09
CAPRIN1	0.436529	3.294e-09
KDM3B	0.436422	3.33e-09
SLC25A1	-0.436385	3.34e-09
ZNF195	0.436368	3.342e-09
CSNK2A1	0.436337	3.35e-09
DEPDC1	0.436308	3.357e-09
IMP3	-0.436254	3.374e-09
SLMAP	0.436229	3.38e-09
TMEM87B	0.436086	3.427e-09
HEG1	0.436083	3.427e-09
OTX1	0.432423	3.492e-09
TXNRD2	-0.435866	3.502e-09
TMEM205	-0.435819	3.516e-09
S100PBP	0.435683	3.566e-09
DBF4	0.435609	3.591e-09
ZNF714	0.435456	3.648e-09
SMAD5	0.435369	3.679e-09
PRC1	0.435195	3.746e-09
RAB8B	0.435183	3.747e-09
ANKRD26	0.435161	3.752e-09
C2CD3	0.434991	3.814e-09
TPRG1L	-0.434991	3.814e-09
TMEM219	-0.434903	3.847e-09
CYP4A11	-0.434774	3.897e-09
HEXIM2	-0.434676	3.935e-09
BOD1L	0.434574	3.975e-09
ACSF2	-0.43452	3.994e-09
SF3B1	0.434448	4.018e-09
LATS1	0.434445	4.018e-09
LAMC1	0.434268	4.092e-09
C9orf30	0.434012	4.204e-09
WASF1	0.433994	4.208e-09
PNMA1	0.433971	4.213e-09
BEND3	0.43392	4.232e-09
SEC14L2	-0.433886	4.244e-09
MAML1	0.433854	4.254e-09
PCYT2	-0.433836	4.258e-09
MRPL54	-0.433452	4.434e-09
TOM1	-0.433416	4.447e-09
ZNF81	0.433383	4.458e-09
NARS	0.433247	4.52e-09
FAM100A	-0.433217	4.53e-09
TSKU	-0.433142	4.561e-09
CDC27	0.433115	4.561e-09
C10orf119	0.433125	4.561e-09
ECSIT	-0.433124	4.561e-09
ATP6V0E2	-0.433047	4.59e-09
USP33	0.433005	4.601e-09
RANBP2	0.433011	4.601e-09
LCA5	0.429328	4.666e-09
TXN2	-0.432723	4.734e-09
EEFSEC	-0.43265	4.766e-09
FAM48A	0.432558	4.804e-09
MOSPD2	0.432564	4.804e-09
SUSD1	0.432459	4.85e-09
SNX27	0.432404	4.874e-09
RILP	-0.432275	4.937e-09
HNRNPK	0.432255	4.943e-09
BRCA1	0.432183	4.976e-09
PM20D2	0.432135	4.997e-09
C5orf34	0.428332	5.129e-09
EEA1	0.431769	5.186e-09
POLD4	-0.431652	5.247e-09
ZNF225	0.431634	5.251e-09
MGAT4A	0.431529	5.305e-09
PINK1	-0.431468	5.335e-09
RFX3	0.42778	5.405e-09
AKT3	0.431315	5.412e-09
AGTPBP1	0.431292	5.42e-09
BMP2K	0.43124	5.44e-09
IPO7	0.431238	5.44e-09
NDUFV1	-0.431165	5.477e-09
NCOA1	0.431136	5.483e-09
RAI1	0.431139	5.483e-09
NDUFC2	-0.431114	5.491e-09
EPB41L2	0.431067	5.513e-09
ESPN	-0.431016	5.537e-09
TNPO1	0.430926	5.585e-09
BRIP1	0.427219	5.666e-09
VHL	0.430703	5.708e-09
C14orf179	-0.430376	5.901e-09
C20orf117	0.430373	5.901e-09
FAM54A	0.430326	5.924e-09
ZNF718	0.430272	5.952e-09
COPB1	0.430103	6.055e-09
KIF3C	0.430011	6.108e-09
ABHD3	0.429968	6.13e-09
FANCD2	0.429866	6.19e-09
SLC38A10	-0.429855	6.191e-09
STX6	0.429788	6.228e-09
RNF208	-0.42978	6.228e-09
CRADD	-0.429734	6.253e-09
STK38L	0.429702	6.268e-09
DPY19L3	0.429663	6.281e-09
KDM6A	0.429671	6.281e-09
CDHR5	-0.429644	6.288e-09
RHOT1	0.429593	6.313e-09
CDK19	0.429588	6.313e-09
BLVRB	-0.429311	6.495e-09
DDX46	0.429279	6.51e-09
TAF1L	0.425677	6.523e-09
MAMLD1	0.429204	6.549e-09
ACSM2A	-0.429173	6.564e-09
DEGS1	0.429039	6.651e-09
CCDC109A	0.429023	6.656e-09
UBAP2L	0.428957	6.696e-09
ZNF143	0.428744	6.842e-09
C9orf110	0.425004	6.953e-09
ZNF518A	0.428559	6.956e-09
GFPT1	0.428562	6.956e-09
SUPT16H	0.428504	6.99e-09
PARG	0.42845	7.023e-09
LRRC29	-0.428376	7.071e-09
CAB39	0.428289	7.129e-09
RIC8B	0.428261	7.143e-09
RPRD1A	0.428157	7.215e-09
BTD	-0.428012	7.319e-09
FKTN	0.427742	7.522e-09
NEURL2	-0.427533	7.681e-09
THAP7	-0.427505	7.689e-09
ROCK1	0.427506	7.689e-09
RBM16	0.427467	7.712e-09
FAM117B	0.427377	7.778e-09
SMC3	0.427361	7.784e-09
GINS1	0.427347	7.787e-09
RBMX	0.427325	7.798e-09
NCAPG2	0.427169	7.919e-09
ZNF486	0.423563	7.93e-09
ADAM10	0.426968	8.072e-09
STK17B	0.426899	8.122e-09
TEX264	-0.426809	8.191e-09
PSMD5	0.426767	8.219e-09
ZNF37B	0.426753	8.223e-09
TRAFD1	0.42666	8.296e-09
KCNG3	0.423024	8.333e-09
COQ4	-0.426588	8.342e-09
KIAA1009	0.426548	8.37e-09
ARMC8	0.42651	8.395e-09
C2orf47	-0.426473	8.419e-09
ISOC2	-0.426365	8.507e-09
RASA2	0.422738	8.537e-09
MMP16	0.422681	8.58e-09
ZMYM4	0.426114	8.707e-09
PPP1CB	0.426011	8.793e-09
SURF1	-0.425985	8.808e-09
PSIP1	0.425964	8.819e-09
MYLIP	0.425954	8.82e-09
RYK	0.425919	8.844e-09
POR	-0.425819	8.928e-09
DCBLD2	0.425801	8.937e-09
ZNF548	0.425469	9.241e-09
2014-03-02	-0.425372	9.326e-09
TCTN2	0.425312	9.376e-09
CCM2	-0.425264	9.414e-09
PLCXD2	0.421553	9.53e-09
PON3	-0.425087	9.57e-09
ENOPH1	0.425072	9.576e-09
ACTL6A	0.42501	9.628e-09
CHST11	0.424983	9.646e-09
FAAH	-0.424932	9.688e-09
ANG	-0.424904	9.708e-09
HDHD3	-0.424872	9.731e-09
ACAP2	0.424826	9.769e-09
MPND	-0.424703	9.885e-09
FOXJ3	0.424637	9.943e-09
C7orf10	-0.424596	9.976e-09
HYI	-0.424515	1.005e-08
FRYL	0.424472	1.009e-08
C13orf23	0.424443	1.011e-08
PATL1	0.424371	1.017e-08
POGK	0.424323	1.021e-08
BCOR	0.42422	1.031e-08
FAM111B	0.42416	1.037e-08
MRPL38	-0.424154	1.037e-08
CCDC46	0.420498	1.044e-08
ANKLE2	0.42389	1.063e-08
ZBTB2	0.423845	1.067e-08
GXYLT1	0.42365	1.088e-08
LOC729799	0.419978	1.097e-08
METTL9	0.423521	1.1e-08
BOK	-0.423503	1.101e-08
MANSC1	0.423456	1.106e-08
SLC4A8	0.419837	1.109e-08
TP53BP1	0.423312	1.12e-08
CHD6	0.423266	1.123e-08
ZNF223	0.423273	1.123e-08
CABC1	-0.423192	1.13e-08
ZNF84	0.4232	1.13e-08
METTL4	0.423129	1.136e-08
MYOF	0.423059	1.143e-08
ADD3	0.423011	1.148e-08
FAM40B	0.422864	1.163e-08
BCL9	0.422873	1.163e-08
ZNF529	0.422855	1.163e-08
COMMD2	0.422678	1.184e-08
MTBP	0.422669	1.184e-08
LOC149837	0.419042	1.189e-08
ZNF160	0.422507	1.201e-08
MFAP3	0.422501	1.201e-08
CASK	0.422408	1.21e-08
CNOT7	0.422417	1.21e-08
LOC284441	0.42236	1.215e-08
NUDT16L1	-0.422327	1.218e-08
MAML2	0.422058	1.251e-08
GLOD5	-0.418406	1.26e-08
ORMDL3	-0.421857	1.275e-08
COL4A1	0.421742	1.288e-08
MLYCD	-0.421682	1.295e-08
FAM72B	0.421601	1.305e-08
HAAO	-0.421515	1.315e-08
OSBPL3	0.421245	1.351e-08
KIAA2026	0.421158	1.361e-08
OTUD3	0.421136	1.363e-08
SLC38A1	0.421118	1.365e-08
SAMD4B	0.421049	1.373e-08
RBP5	-0.42098	1.381e-08
PHF21A	0.42086	1.397e-08
AMDHD2	-0.420839	1.399e-08
RBKS	-0.420819	1.4e-08
DGCR6	-0.420788	1.404e-08
CDC42SE1	0.420381	1.461e-08
NAA15	0.420336	1.467e-08
OCRL	0.420252	1.478e-08
NEK2	0.420227	1.479e-08
NPAT	0.420227	1.479e-08
LUZP6	0.420158	1.488e-08
C11orf2	-0.420089	1.498e-08
SMAP1	0.419997	1.51e-08
CREB1	0.419884	1.526e-08
CLOCK	0.419845	1.531e-08
TUT1	-0.419794	1.537e-08
FDX1	-0.419709	1.548e-08
RAP2A	0.419707	1.548e-08
TCF12	0.419668	1.553e-08
LHFPL2	0.419509	1.577e-08
TMED8	0.415811	1.599e-08
ZNF224	0.419277	1.611e-08
AP3B1	0.419254	1.614e-08
GNA13	0.419173	1.626e-08
PRPF39	0.419122	1.632e-08
ALKBH7	-0.419043	1.644e-08
ROR1	0.415382	1.662e-08
TTK	0.418809	1.681e-08
GCKR	-0.41508	1.71e-08
COPB2	0.418578	1.717e-08
ADSS	0.418551	1.72e-08
PRMT3	0.418459	1.735e-08
FAM49A	0.41844	1.737e-08
UFSP1	-0.418345	1.752e-08
VPS37A	0.418317	1.755e-08
MLL	0.418288	1.759e-08
NAGLU	-0.418261	1.761e-08
PRKD3	0.418257	1.761e-08
CSGALNACT2	0.418228	1.765e-08
SETD5	0.418174	1.773e-08
SPSB3	-0.418051	1.793e-08
DR1	0.41793	1.814e-08
SGOL1	0.414302	1.829e-08
TNIK	0.417813	1.832e-08
UQCRQ	-0.417684	1.853e-08
NAGS	-0.417676	1.853e-08
ZNF611	0.414149	1.853e-08
CCDC101	-0.417663	1.854e-08
SHPRH	0.417619	1.86e-08
TET3	0.417562	1.869e-08
SUDS3	0.417529	1.873e-08
TTC38	-0.417526	1.873e-08
RGPD3	0.417397	1.896e-08
VPS37D	-0.417225	1.927e-08
BIRC6	0.417154	1.939e-08
SMC5	0.417109	1.946e-08
EPHX4	0.413548	1.951e-08
ZNF430	0.413352	1.988e-08
DENND1B	0.416838	1.994e-08
AGXT2	-0.416811	1.996e-08
DDX3X	0.416812	1.996e-08
ODF3B	-0.416731	2.011e-08
KIAA1024	0.413105	2.03e-08
ATP11B	0.416409	2.073e-08
RNF6	0.416376	2.078e-08
SCYL2	0.416335	2.085e-08
YTHDC1	0.416226	2.106e-08
SELENBP1	-0.416215	2.106e-08
FITM1	-0.416134	2.122e-08
ZNF594	0.416079	2.132e-08
ZNF551	0.416056	2.135e-08
SLC6A13	-0.416031	2.138e-08
ALDH1L2	0.415987	2.146e-08
JAG1	0.415921	2.158e-08
STAG1	0.415851	2.171e-08
MMP1	0.41231	2.175e-08
RRM2	0.41577	2.185e-08
CLDN3	-0.415533	2.234e-08
SLC10A1	-0.412025	2.234e-08
PTPN12	0.415474	2.245e-08
TPX2	0.415377	2.265e-08
EIF6	-0.415269	2.287e-08
RNF4	0.415185	2.305e-08
ZNF550	0.415069	2.328e-08
PFKFB3	0.415068	2.328e-08
NUF2	0.415048	2.33e-08
IFRD2	-0.414987	2.343e-08
NDUFAF1	-0.414961	2.347e-08
C1orf126	0.411425	2.352e-08
CDK12	0.414796	2.381e-08
MAGEE1	0.414763	2.387e-08
SBNO1	0.414649	2.408e-08
AKR1C4	-0.414654	2.408e-08
MLL2	0.41466	2.408e-08
TRRAP	0.414471	2.449e-08
SASS6	0.414447	2.453e-08
C15orf42	0.414378	2.468e-08
CYP3A4	-0.414306	2.484e-08
NCBP2	0.414216	2.504e-08
HSPB9	-0.413989	2.558e-08
ELOVL7	0.413778	2.608e-08
GPR161	0.410295	2.608e-08
DHRS4L2	-0.413739	2.616e-08
NBEAL2	0.413668	2.63e-08
PHEX	0.410181	2.63e-08
PIP5K1A	0.41344	2.687e-08
MRPS11	-0.413362	2.706e-08
DIP2A	0.413235	2.738e-08
NFATC2	0.409703	2.75e-08
TMEM65	0.413167	2.752e-08
NCRNA00181	-0.413136	2.758e-08
NUP160	0.41308	2.771e-08
APRT	-0.41304	2.78e-08
SERPING1	-0.41301	2.785e-08
CCNT1	0.409528	2.785e-08
CDC42SE2	0.412947	2.799e-08
ZNF131	0.412929	2.801e-08
KIAA0802	0.412785	2.839e-08
MCM6	0.41266	2.872e-08
MOBKL1A	0.412639	2.875e-08
SAPS3	0.412578	2.89e-08
CRTC3	0.412522	2.901e-08
BDP1	0.409053	2.901e-08
MCPH1	0.412456	2.918e-08
MGA	0.412335	2.948e-08
NF1	0.412344	2.948e-08
TRDMT1	0.412329	2.948e-08
OAF	-0.412266	2.964e-08
IQCB1	0.412134	3e-08
PCDHGA6	0.408658	3.001e-08
ZGPAT	-0.412093	3.007e-08
NDUFB8	-0.412026	3.024e-08
REEP6	-0.411966	3.04e-08
GTF2H3	0.411949	3.042e-08
ADCK5	-0.411915	3.05e-08
CYP2A6	-0.411901	3.052e-08
NPC1	0.411816	3.073e-08
PON1	-0.411822	3.073e-08
PTPN13	0.408307	3.085e-08
CCDC109B	0.411699	3.103e-08
PLEKHB2	0.411613	3.124e-08
RFX7	0.411621	3.124e-08
C6orf192	0.411558	3.139e-08
DMTF1	0.41154	3.142e-08
MPP2	0.407997	3.167e-08
GPRC5D	0.407974	3.171e-08
RHOQ	0.411391	3.18e-08
LOX	0.411349	3.191e-08
VKORC1	-0.411339	3.192e-08
RPL13P5	0.407746	3.234e-08
ANAPC4	0.41118	3.237e-08
ZBTB43	0.411129	3.25e-08
KHSRP	0.411043	3.275e-08
TIA1	0.410793	3.352e-08
PLA2G12B	-0.407345	3.352e-08
ZNHIT2	-0.407246	3.383e-08
USP37	0.410631	3.399e-08
FANCI	0.410505	3.438e-08
AMMECR1	0.410406	3.469e-08
CDCA8	0.410389	3.472e-08
PSMC3	-0.410118	3.562e-08
CENPA	0.409902	3.633e-08
UXS1	0.409899	3.633e-08
HYAL1	-0.409813	3.66e-08
GPX4	-0.409629	3.723e-08
PDXP	-0.409518	3.761e-08
UHRF1BP1	0.409369	3.813e-08
DCP1A	0.409342	3.82e-08
HSPA12A	0.409317	3.826e-08
IGSF3	0.409263	3.843e-08
GNPTAB	0.409159	3.879e-08
CAPZA1	0.409143	3.882e-08
C14orf43	0.408831	3.998e-08
C5orf22	0.408745	4.025e-08
PIGV	-0.408748	4.025e-08
ETV3	0.408708	4.037e-08
TNKS	0.408597	4.077e-08
TMEM179B	-0.408528	4.101e-08
TMEM120A	-0.408408	4.145e-08
AGFG1	0.408402	4.145e-08
UPF3B	0.408363	4.158e-08
SON	0.408348	4.161e-08
CDK10	-0.408279	4.185e-08
TRAF5	0.408265	4.187e-08
APOA1	-0.408196	4.212e-08
PPFIBP1	0.408153	4.227e-08
ETFA	-0.408088	4.25e-08
UBXN6	-0.407985	4.289e-08
ANGPTL3	-0.407929	4.309e-08
WDFY1	0.407902	4.317e-08
KIF4A	0.407856	4.333e-08
AQP9	-0.407821	4.344e-08
RFC3	0.407683	4.399e-08
ABHD14A	-0.407656	4.406e-08
AURKAPS1	0.40426	4.406e-08
CREG2	0.404214	4.422e-08
CYP4F11	-0.407583	4.429e-08
TMEM131	0.407571	4.43e-08
C4BPB	-0.407356	4.519e-08
ETHE1	-0.407127	4.617e-08
APOC2	-0.40704	4.652e-08
MTA3	0.407011	4.661e-08
TMEM201	0.406992	4.667e-08
LDLRAD3	0.406887	4.71e-08
NDUFAF3	-0.406711	4.783e-08
NHS	0.406711	4.783e-08
FBXO24	-0.406677	4.796e-08
GTF3C2	0.406633	4.812e-08
WBP11	0.406557	4.844e-08
EFCAB7	0.406428	4.901e-08
MMAB	-0.406353	4.932e-08
EXO1	0.406341	4.932e-08
GPATCH2	0.406338	4.932e-08
ATF7IP	0.406267	4.962e-08
BCL10	0.406117	5.03e-08
HNRPLL	0.406044	5.062e-08
IPO8	0.405918	5.119e-08
PIP4K2A	0.405853	5.147e-08
WBP11P1	0.402483	5.149e-08
VTN	-0.405808	5.162e-08
CHD3	0.405733	5.195e-08
ZNF85	0.402333	5.213e-08
CUL2	0.405669	5.219e-08
APOC3	-0.405594	5.253e-08
DDX23	0.405585	5.254e-08
RNF138	0.405547	5.269e-08
PBX3	0.405489	5.294e-08
CTDSP1	-0.405262	5.405e-08
RFC5	0.405256	5.405e-08
COL6A3	0.40519	5.436e-08
TTF1	0.401811	5.448e-08
RELT	0.405073	5.489e-08
ZNF593	-0.404946	5.552e-08
NCAPG	0.404932	5.555e-08
MALT1	0.404845	5.594e-08
XPO4	0.404844	5.594e-08
2014-03-07	0.404799	5.614e-08
GJC1	0.404751	5.635e-08
KLKB1	-0.404707	5.654e-08
DYNC1I2	0.404701	5.654e-08
C5orf51	0.404682	5.66e-08
ZNF860	0.401274	5.694e-08
C18orf54	0.404571	5.712e-08
KIAA0895	0.40456	5.713e-08
TMEM208	-0.404413	5.79e-08
CSNK1G1	0.40437	5.81e-08
APOE	-0.404346	5.819e-08
LIMK1	0.404326	5.825e-08
TAF4	0.404214	5.879e-08
TRIP13	0.404217	5.879e-08
APOA5	-0.404155	5.908e-08
C17orf61	-0.404128	5.919e-08
FUT8	0.404074	5.945e-08
INO80D	0.404029	5.966e-08
RG9MTD3	0.403875	6.05e-08
PAK2	0.403833	6.07e-08
KDM5B	0.403825	6.07e-08
LOC653653	0.400469	6.085e-08
IFT52	0.403773	6.091e-08
SLC9A6	0.403719	6.118e-08
BCKDHA	-0.403675	6.139e-08
C18orf25	0.403659	6.144e-08
LOC151534	-0.403588	6.177e-08
SKP2	0.403594	6.177e-08
LRRC37B2	0.403522	6.211e-08
C1orf97	-0.403368	6.298e-08
STX2	0.403344	6.301e-08
AFAP1	0.403353	6.301e-08
WBP5	0.403341	6.301e-08
ASF1B	0.403321	6.305e-08
SDCCAG1	0.403318	6.305e-08
C9orf169	-0.403309	6.306e-08
HSD17B10	-0.403281	6.319e-08
ARNT2	0.403176	6.369e-08
TMEM72	0.399871	6.369e-08
FAM81A	0.399869	6.369e-08
RC3H2	0.403039	6.447e-08
SETX	0.402967	6.486e-08
BRD3	0.402865	6.54e-08
H2AFY	0.402868	6.54e-08
C9orf103	-0.402759	6.602e-08
NUDT7	-0.402667	6.654e-08
RTKN2	0.399359	6.655e-08
ZNF136	0.402475	6.767e-08
THAP3	-0.402433	6.789e-08
HJURP	0.4023	6.87e-08
PPP4R1	0.402238	6.905e-08
GPATCH3	-0.39882	6.98e-08
ACOT4	-0.402111	6.98e-08
GRINA	-0.401962	7.073e-08
EYA3	0.401853	7.141e-08
MRP63	-0.401737	7.214e-08
INPP5F	0.401617	7.291e-08
WIPF2	0.401605	7.294e-08
CCDC39	0.398272	7.326e-08
ZNF737	0.401527	7.338e-08
SLC25A26	-0.401517	7.34e-08
LRRC8B	0.398229	7.341e-08
GGA2	0.401475	7.359e-08
USP9X	0.401274	7.494e-08
YES1	0.401005	7.681e-08
C3orf17	0.400986	7.689e-08
OSMR	0.400947	7.712e-08
KHK	-0.400938	7.713e-08
SULT1A2	-0.400776	7.826e-08
NUP43	0.40063	7.928e-08
CYP2C9	-0.400621	7.93e-08
SPOPL	0.400474	8.034e-08
STIM2	0.397198	8.043e-08
AQP11	-0.400435	8.052e-08
ACSM5	-0.400398	8.075e-08
IPO9	0.400348	8.107e-08
ASAP2	0.40032	8.123e-08
C4orf21	0.40026	8.164e-08
AFTPH	0.4002	8.202e-08
DVL3	0.400195	8.202e-08
ADAM12	0.400162	8.216e-08
BRCC3	0.400164	8.216e-08
CP110	0.400117	8.245e-08
KIF3A	0.400036	8.302e-08
LOC646214	0.400009	8.317e-08
ZG16	-0.396584	8.453e-08
PCGF3	0.399592	8.637e-08
TMEM110	-0.39952	8.689e-08
FAM13B	0.399155	8.984e-08
DONSON	0.399122	9.006e-08
GMCL1	0.399082	9.034e-08
CCDC144C	0.395606	9.241e-08
NUBP2	-0.39875	9.286e-08
SH3GLB1	0.398764	9.286e-08
ITGA2	0.398753	9.286e-08
KIAA1377	0.398749	9.286e-08
DMBX1	0.39552	9.286e-08
C21orf33	-0.398615	9.391e-08
USP6	0.398548	9.443e-08
EFR3B	0.395295	9.467e-08
AQP7	-0.395157	9.586e-08
AQP7P1	-0.398345	9.597e-08
NAV1	0.398347	9.597e-08
LMNB1	0.3982	9.722e-08
FMNL3	0.39812	9.787e-08
CCDC66	0.398066	9.83e-08
ACSF3	-0.398029	9.857e-08
SFPQ	0.397999	9.878e-08
ZNF837	-0.397915	9.949e-08
IL17RC	-0.39788	9.971e-08
ERP27	0.394671	9.971e-08
ADH1A	-0.397853	9.986e-08
PBRM1	0.397747	1.008e-07
OXCT1	0.397649	1.016e-07
LRRC8C	0.397568	1.023e-07
ARNTL2	0.394338	1.025e-07
TMPPE	0.394343	1.025e-07
ATPIF1	-0.397495	1.028e-07
EPHX1	-0.397315	1.045e-07
GLYATL1	-0.397222	1.053e-07
IKBIP	0.397165	1.058e-07
EGFL6	0.393867	1.068e-07
KIF26B	0.397043	1.069e-07
ANKRD5	0.397022	1.07e-07
TMEM51	0.396932	1.078e-07
ABI1	0.396911	1.08e-07
ROBLD3	-0.396845	1.086e-07
COL5A2	0.396838	1.086e-07
C7orf60	0.396494	1.12e-07
KDM3A	0.396473	1.121e-07
DPM3	-0.396388	1.13e-07
ZNF444	-0.396364	1.131e-07
ASXL2	0.396269	1.14e-07
PLEKHH2	0.392971	1.153e-07
RAPGEF1	0.396091	1.158e-07
CTU2	-0.396056	1.161e-07
VMA21	0.396017	1.164e-07
LCN12	-0.395963	1.169e-07
ZNF524	-0.395786	1.188e-07
SLC22A1	-0.395713	1.195e-07
RNF144A	0.395669	1.199e-07
TMTC2	0.392502	1.199e-07
NDUFA10	-0.395602	1.205e-07
LAMB1	0.395558	1.209e-07
TLN1	0.395537	1.211e-07
KIF21A	0.395491	1.215e-07
ZNF586	0.395419	1.221e-07
FAM64A	0.39542	1.221e-07
PHF19	0.395396	1.223e-07
SLC39A10	0.395336	1.229e-07
ATP1B3	0.395309	1.231e-07
RBAK	0.395284	1.234e-07
INTS2	0.39526	1.235e-07
REST	0.395248	1.236e-07
NIPSNAP1	-0.395204	1.24e-07
MCAT	-0.395101	1.25e-07
ACY3	-0.395107	1.25e-07
BCAT1	0.395	1.261e-07
GNAQ	0.394939	1.268e-07
GPR146	-0.394784	1.284e-07
SPRYD4	-0.394793	1.284e-07
PRKDC	0.394678	1.296e-07
DLEU7	0.391494	1.3e-07
RAB23	0.394604	1.303e-07
C7orf30	-0.394564	1.307e-07
CDK8	0.394504	1.313e-07
GLIS3	0.394486	1.315e-07
PPP2R3A	0.394441	1.319e-07
UBXN2A	0.39123	1.328e-07
ZBTB6	0.394346	1.329e-07
FKBP15	0.394327	1.33e-07
ZDHHC23	0.394313	1.331e-07
CCDC99	0.394274	1.335e-07
ANXA6	-0.394225	1.34e-07
NOTCH2	0.394118	1.352e-07
LOC284023	0.39412	1.352e-07
BAIAP2	-0.394099	1.353e-07
TNC	0.394051	1.358e-07
ANGPT2	0.394013	1.362e-07
ZNF484	0.393997	1.363e-07
SAP130	0.393982	1.364e-07
CYP1A2	-0.390863	1.364e-07
C3orf52	0.390848	1.364e-07
ZBTB11	0.393953	1.365e-07
CDC25A	0.393938	1.366e-07
BAZ1B	0.39389	1.372e-07
CWC22	0.390747	1.373e-07
ADH4	-0.393785	1.383e-07
CYP2D6	-0.393704	1.392e-07
BMPR2	0.393605	1.404e-07
LOC441089	0.393394	1.431e-07
GPX3	-0.393358	1.435e-07
UGT2B10	-0.393275	1.445e-07
SUPT7L	0.393247	1.447e-07
C1orf9	0.393064	1.471e-07
FLJ39582	-0.392872	1.496e-07
TMUB1	-0.392846	1.499e-07
FKBP14	0.392762	1.509e-07
NCRNA00093	-0.389588	1.519e-07
PDE3A	0.389548	1.524e-07
CHD8	0.392605	1.528e-07
KCNIP4	0.389495	1.529e-07
LRP8	0.392482	1.543e-07
SCLT1	0.392447	1.547e-07
FAM98B	0.392416	1.551e-07
YME1L1	0.392362	1.557e-07
FSIP1	0.389181	1.57e-07
TMEM181	0.392252	1.571e-07
CYB5D2	-0.392221	1.575e-07
KIF4B	0.389066	1.583e-07
C17orf106	-0.392093	1.591e-07
CBR1	-0.392072	1.593e-07
CNNM4	0.392041	1.597e-07
GALNT5	0.388894	1.605e-07
C1orf123	-0.391966	1.606e-07
TCF25	-0.391934	1.609e-07
FAM102B	0.391916	1.611e-07
SMARCC1	0.391873	1.614e-07
B4GALT6	0.391873	1.614e-07
LOC284232	0.388794	1.614e-07
MXD1	0.391859	1.615e-07
BAG4	0.391673	1.642e-07
SKA3	0.391616	1.649e-07
FUBP1	0.391606	1.65e-07
AKR1A1	-0.391537	1.659e-07
ZNF749	0.391519	1.66e-07
DNAJC14	0.391519	1.66e-07
C9orf25	0.38843	1.661e-07
NR2C2	0.391472	1.665e-07
SLC22A18	-0.391402	1.674e-07
ZNF230	0.391334	1.684e-07
TAF3	0.391327	1.684e-07
PCDHGA5	0.388146	1.7e-07
SLC6A6	0.391183	1.704e-07
BNIP3L	0.391157	1.707e-07
LOC148413	-0.390938	1.74e-07
CCDC88A	0.390875	1.748e-07
B4GALT4	0.39088	1.748e-07
CBFB	0.390791	1.76e-07
C2orf7	-0.390745	1.766e-07
ATP10D	0.390694	1.773e-07
MYO5C	0.390493	1.805e-07
TUG1	0.390407	1.818e-07
MPHOSPH9	0.390352	1.826e-07
LETM2	0.387284	1.828e-07
IPPK	0.390286	1.835e-07
PIKFYVE	0.390208	1.846e-07
STX5	-0.390152	1.854e-07
ASB13	-0.390151	1.854e-07
NOTCH1	0.39011	1.859e-07
PRUNE2	0.390095	1.861e-07
IL27	-0.386757	1.911e-07
ITGA4	0.389789	1.911e-07
CLEC3B	-0.389744	1.917e-07
CACNA2D1	0.386587	1.938e-07
MSRB2	-0.389591	1.942e-07
POSTN	0.386456	1.959e-07
SMG1	0.389347	1.983e-07
FAM171B	0.389243	2e-07
ZNF41	0.389225	2.002e-07
TNNC2	-0.386175	2.006e-07
LUZP1	0.389173	2.009e-07
MRPL28	-0.389134	2.015e-07
C19orf70	-0.388991	2.04e-07
HEATR1	0.388957	2.044e-07
SYNJ1	0.388957	2.044e-07
SERF2	-0.388936	2.046e-07
CCDC18	0.388909	2.05e-07
CCL14	-0.388867	2.056e-07
ERC1	0.388813	2.064e-07
PTRH1	-0.388813	2.064e-07
MCM3	0.388748	2.075e-07
ACADS	-0.388735	2.075e-07
C11orf30	0.388735	2.075e-07
ZNF784	-0.388642	2.091e-07
BRMS1L	0.388627	2.093e-07
ZCCHC8	0.385594	2.096e-07
PMAIP1	0.388567	2.101e-07
PLEKHG2	0.388492	2.114e-07
OR13A1	0.385459	2.117e-07
CHSY1	0.388462	2.117e-07
SPTY2D1	0.388424	2.123e-07
PTPN2	0.388393	2.128e-07
MTG1	-0.388351	2.132e-07
ZMYM2	0.388366	2.132e-07
POLR2A	0.388352	2.132e-07
ZNF397OS	0.388325	2.136e-07
EIF2AK3	0.388244	2.15e-07
EZH2	0.388213	2.155e-07
VPS8	0.388196	2.157e-07
CIT	0.388129	2.169e-07
ELOVL4	0.385113	2.171e-07
APOA2	-0.388093	2.173e-07
LOC642852	0.387986	2.193e-07
GALNT1	0.387908	2.207e-07
C10orf57	-0.387875	2.211e-07
ZNF609	0.387874	2.211e-07
MRPL14	-0.387865	2.212e-07
RBBP4	0.387832	2.217e-07
CYHR1	-0.387803	2.221e-07
CDC34	-0.387695	2.241e-07
TPPP2	-0.384643	2.253e-07
AKR7L	-0.387562	2.264e-07
C2	-0.387569	2.264e-07
MMD	0.387544	2.267e-07
ZNF543	0.387466	2.281e-07
TGFBRAP1	0.387401	2.293e-07
C10orf118	0.387299	2.313e-07
ANKRD13C	0.387256	2.321e-07
QKI	0.387217	2.326e-07
ZNF841	0.387215	2.326e-07
PTPN11	0.387167	2.332e-07
RMI1	0.38717	2.332e-07
BRPF1	0.387175	2.332e-07
PHF2	0.387104	2.344e-07
PEX14	-0.387082	2.347e-07
C6orf145	-0.387014	2.36e-07
ZNF420	0.386938	2.374e-07
PEX6	-0.386942	2.374e-07
NUAK1	0.386879	2.385e-07
KIAA0892	0.386852	2.389e-07
GPRIN3	0.386821	2.394e-07
CDCP1	0.386783	2.401e-07
HNRNPA2B1	0.386669	2.424e-07
YY2	0.383692	2.425e-07
VPS28	-0.386599	2.437e-07
SPAST	0.386542	2.448e-07
NDUFB1	-0.386518	2.451e-07
BLZF1	0.386482	2.458e-07
ZNF493	0.386408	2.473e-07
ZNF845	0.386401	2.473e-07
KLHDC8A	0.383192	2.528e-07
FUNDC1	0.386062	2.546e-07
EIF2S3	0.386045	2.548e-07
BANP	-0.385981	2.562e-07
HK2	0.385913	2.574e-07
MTMR1	0.385915	2.574e-07
VEZF1	0.385907	2.574e-07
RAB3GAP1	0.385894	2.575e-07
SERPINH1	0.385838	2.587e-07
GDAP2	0.385727	2.61e-07
UGT1A6	-0.385726	2.61e-07
RBMS2	0.385714	2.611e-07
ACAT1	-0.385631	2.627e-07
LRRC37A4	0.385634	2.627e-07
ZNF660	0.382666	2.63e-07
ATF1	0.385526	2.649e-07
SLC1A2	-0.385487	2.655e-07
PCDHGA11	0.382548	2.655e-07
GPT	-0.385394	2.676e-07
PRDM10	0.385373	2.679e-07
HMBOX1	0.382378	2.691e-07
GLIS2	0.385274	2.7e-07
CHORDC1	0.385258	2.702e-07
PPP2R5E	0.385147	2.727e-07
THPO	-0.385072	2.744e-07
RNF160	0.384947	2.773e-07
KLHL9	0.384935	2.774e-07
KLHL23	0.381911	2.797e-07
RUNDC1	0.384785	2.809e-07
STAG2	0.38471	2.826e-07
TAOK1	0.384638	2.842e-07
ZSWIM6	0.384607	2.849e-07
LYPD6	0.381497	2.895e-07
TRA2B	0.384343	2.913e-07
USP39	0.384286	2.926e-07
PRPF4B	0.384242	2.936e-07
BAT2L1	0.384235	2.936e-07
NSMCE4A	-0.384146	2.957e-07
SLK	0.384103	2.967e-07
TRAK1	0.384062	2.976e-07
NSD1	0.384043	2.979e-07
SLC28A1	-0.384032	2.981e-07
GOLT1A	-0.380888	3.042e-07
SMARCAD1	0.383719	3.061e-07
MFHAS1	0.383582	3.097e-07
USP24	0.383521	3.112e-07
CENPJ	0.383506	3.114e-07
SLC27A2	-0.383492	3.114e-07
AQP7P3	-0.380595	3.114e-07
ZDHHC2	0.383254	3.179e-07
P2RY1	0.380256	3.207e-07
PUM2	0.383048	3.234e-07
C6orf226	-0.383032	3.236e-07
KBTBD2	0.383021	3.237e-07
AFAP1L2	0.383015	3.237e-07
FAR1	0.383	3.24e-07
DDX12	0.382936	3.257e-07
ZNF91	0.382808	3.29e-07
RUFY2	0.382808	3.29e-07
HNRNPA1L2	0.382795	3.292e-07
AVPI1	-0.382673	3.326e-07
ZBTB24	0.382624	3.338e-07
PTGFR	0.379649	3.365e-07
ATP1A1	0.382508	3.369e-07
ZNF229	0.379599	3.376e-07
ADO	0.382414	3.393e-07
SLC7A1	0.382387	3.399e-07
DDX21	0.382372	3.4e-07
CSGALNACT1	0.382373	3.4e-07
CCDC93	0.382336	3.409e-07
DSG2	0.382321	3.411e-07
SPTLC2	0.382313	3.412e-07
PREPL	0.382271	3.422e-07
ZNF227	0.382262	3.423e-07
ACLY	0.382216	3.435e-07
TMEM187	-0.382069	3.478e-07
GJB1	-0.382021	3.491e-07
ASGR2	-0.381964	3.507e-07
PXK	0.381881	3.53e-07
FOXJ2	0.381842	3.54e-07
PSME3	0.381835	3.541e-07
ADHFE1	-0.381784	3.553e-07
NCK1	0.381785	3.553e-07
EGLN3	0.38176	3.556e-07
LOC440925	-0.381766	3.556e-07
ZNF585A	0.381721	3.567e-07
DENND5A	0.38158	3.609e-07
GPR115	0.378634	3.632e-07
CPN2	-0.38149	3.632e-07
KIT	0.381497	3.632e-07
LEPROTL1	0.381422	3.651e-07
FRAS1	0.378414	3.7e-07
SLC35E4	0.381217	3.714e-07
BLOC1S1	-0.381205	3.716e-07
WDR24	-0.381163	3.727e-07
DNAH10	0.378199	3.764e-07
RTP3	-0.378172	3.769e-07
MCAM	0.381023	3.769e-07
RIT1	0.380891	3.809e-07
PIGS	0.380831	3.827e-07
DECR1	-0.380756	3.848e-07
TRIO	0.380762	3.848e-07
ZNF625	0.377891	3.855e-07
ATP2B4	0.380648	3.88e-07
ULBP3	0.3778	3.882e-07
C16orf42	-0.380623	3.885e-07
HULC	-0.380555	3.903e-07
CYB5R4	0.380561	3.903e-07
SAT2	-0.380471	3.93e-07
PCBD1	-0.380461	3.932e-07
SRPK1	0.380416	3.945e-07
DOCK10	0.380365	3.96e-07
C14orf118	0.380359	3.96e-07
MURC	0.377464	3.98e-07
RICTOR	0.380252	3.993e-07
ATP2A2	0.380246	3.993e-07
PPP1CC	0.38014	4.028e-07
ATP8B2	0.380123	4.032e-07
SERPINF2	-0.380071	4.048e-07
FKBP2	-0.380048	4.054e-07
HIST1H4J	-0.380036	4.055e-07
GPX8	0.380032	4.055e-07
MRPL16	-0.379932	4.088e-07
GSDMC	0.37704	4.112e-07
C15orf63	-0.379818	4.125e-07
PWWP2A	0.379721	4.158e-07
POC5	0.379536	4.223e-07
NAP1L1	0.379521	4.227e-07
CCNT2	0.379467	4.244e-07
SMARCC2	0.379358	4.283e-07
URB2	0.379337	4.288e-07
ZNF148	0.379316	4.294e-07
MYSM1	0.379307	4.295e-07
ADH5	-0.379196	4.334e-07
PDLIM1	-0.379169	4.342e-07
MED18	-0.379154	4.343e-07
HEATR6	0.379161	4.343e-07
ARL6IP6	0.379023	4.391e-07
WDR74	-0.378948	4.417e-07
PLK1	0.378893	4.436e-07
GATA4	0.378837	4.455e-07
MED1	0.378833	4.455e-07
LOC201651	-0.376003	4.465e-07
PXDN	0.378756	4.479e-07
CES8	-0.378704	4.498e-07
PDK2	-0.378671	4.508e-07
SRP72	0.378648	4.515e-07
ZNF417	0.378603	4.53e-07
EDNRA	0.378588	4.533e-07
FDXR	-0.378576	4.536e-07
CCDC43	0.378537	4.549e-07
CCNE2	0.378507	4.558e-07
E4F1	-0.378429	4.587e-07
MSL2	0.378405	4.594e-07
HSCB	-0.378347	4.615e-07
LOC100130872	-0.378336	4.617e-07
HSN2	0.375506	4.632e-07
ACOT8	-0.378206	4.664e-07
INSIG1	-0.378197	4.665e-07
MDH2	-0.378137	4.687e-07
C10orf58	-0.378087	4.705e-07
TBC1D22B	0.378081	4.705e-07
TAF1B	0.377946	4.758e-07
SPP2	-0.375098	4.785e-07
DENR	0.377852	4.792e-07
TSTD1	-0.377781	4.819e-07
GNS	0.377721	4.842e-07
RPA1	0.377639	4.874e-07
CYP8B1	-0.37748	4.939e-07
UGCG	0.377369	4.984e-07
SLC2A13	0.37736	4.986e-07
LCOR	0.377295	5.011e-07
COMMD4	-0.377196	5.051e-07
C5orf55	-0.377018	5.128e-07
CHAD	-0.376977	5.143e-07
NAA16	0.376851	5.197e-07
TRERF1	0.376844	5.197e-07
QPCT	0.376703	5.258e-07
DPP8	0.376671	5.27e-07
SSH1	0.376632	5.285e-07
MRPL34	-0.376307	5.433e-07
MYO19	0.376298	5.434e-07
ATXN2	0.376244	5.457e-07
TNFRSF21	0.376229	5.458e-07
SHMT1	-0.376236	5.458e-07
PFKFB2	0.376212	5.461e-07
STXBP5L	0.37347	5.461e-07
ZNF585B	0.373399	5.492e-07
ZNF264	0.375846	5.63e-07
GON4L	0.375833	5.633e-07
APCDD1L	0.373073	5.644e-07
ACOT6	-0.375738	5.674e-07
C11orf54	-0.375722	5.679e-07
ZNF449	0.375666	5.703e-07
SFRS11	0.3756	5.733e-07
KIAA0226	0.375536	5.762e-07
WWTR1	0.375435	5.809e-07
GFOD2	-0.375401	5.823e-07
ZFP91	0.375383	5.829e-07
CDKN3	0.375143	5.948e-07
ARMC9	0.375105	5.964e-07
NEIL1	-0.375077	5.975e-07
PICK1	-0.37503	5.996e-07
ZBED4	0.375009	6.004e-07
PPM1H	0.374949	6.032e-07
TMEM175	-0.374861	6.075e-07
CPB2	-0.374849	6.078e-07
CA5A	-0.372056	6.118e-07
PIP5K1C	0.374669	6.166e-07
RDH16	-0.374636	6.181e-07
E2F6	0.374627	6.182e-07
AADAC	-0.374532	6.23e-07
UQCR11	-0.374507	6.24e-07
MYBL1	0.374474	6.254e-07
ARMC5	-0.374361	6.312e-07
FIGNL1	0.374319	6.332e-07
BOLA1	-0.374268	6.356e-07
CYP2D7P1	-0.374261	6.357e-07
PPP2R2A	0.37416	6.409e-07
LIMA1	0.374051	6.466e-07
ZNF304	0.374042	6.467e-07
GCFC1	0.374015	6.479e-07
PRKG1	0.371261	6.51e-07
KIAA1310	0.373908	6.532e-07
ELAVL1	0.37385	6.561e-07
SPTB	0.373818	6.576e-07
PYGO1	0.371064	6.61e-07
TMEM222	-0.37373	6.619e-07
PDF	-0.373709	6.627e-07
ALKBH2	-0.373697	6.631e-07
C12orf5	0.373667	6.645e-07
ZNF28	0.373646	6.65e-07
ZNF562	0.373649	6.65e-07
SAPS2	-0.373595	6.675e-07
UBTD2	0.373587	6.676e-07
CDKL5	0.370875	6.689e-07
THSD7A	0.373544	6.694e-07
AURKAIP1	-0.373535	6.696e-07
C12orf11	0.373398	6.771e-07
ABL2	0.373353	6.794e-07
C1orf58	0.373232	6.862e-07
POLR2E	-0.373217	6.867e-07
SULT1A1	-0.373199	6.874e-07
TMEM168	0.373106	6.925e-07
DAGLA	0.373083	6.935e-07
DCAF17	0.372939	7.018e-07
TADA3	-0.372911	7.031e-07
EIF2AK2	0.372887	7.042e-07
SUZ12P	0.372755	7.111e-07
C14orf68	-0.370095	7.111e-07
TMEM134	-0.372755	7.111e-07
PIGX	0.372713	7.133e-07
BAT4	-0.372657	7.163e-07
RAB35	0.372582	7.202e-07
PCK1	-0.372582	7.202e-07
RXFP1	0.369865	7.229e-07
CCNB1	0.37253	7.229e-07
CEBPB	-0.37245	7.272e-07
FGGY	-0.372417	7.289e-07
ZNF280B	0.369728	7.305e-07
PSMG4	-0.372357	7.319e-07
MARK2	0.372272	7.365e-07
PLXDC1	0.372273	7.365e-07
YARS2	0.372231	7.383e-07
VAMP5	-0.372234	7.383e-07
DPYS	-0.372179	7.413e-07
CDK5R1	0.372152	7.422e-07
PLCL1	0.372153	7.422e-07
PCNXL2	0.372045	7.486e-07
C9orf95	-0.372015	7.502e-07
NUDT8	-0.372	7.502e-07
MFN1	0.371997	7.502e-07
FOXA2	-0.372	7.502e-07
C22orf30	0.371843	7.598e-07
KCTD21	-0.371822	7.607e-07
C8orf55	-0.371744	7.654e-07
VPS35	0.371655	7.708e-07
TP53TG1	-0.371648	7.709e-07
KIAA1244	0.368963	7.734e-07
ECH1	-0.371525	7.783e-07
TAT	-0.371501	7.795e-07
FKBP9	0.37145	7.825e-07
MFI2	0.368798	7.83e-07
GLTPD1	-0.371393	7.855e-07
CHD4	0.37137	7.866e-07
FNBP1L	0.371334	7.886e-07
DCAF11	-0.37127	7.926e-07
TMEM43	0.371241	7.941e-07
EPB41L1	0.37121	7.958e-07
MOCS1	-0.371135	8.005e-07
TRAPPC6A	-0.371097	8.027e-07
MCM2	0.371088	8.029e-07
NUDT16	-0.371051	8.046e-07
PALB2	0.371055	8.046e-07
NECAB2	-0.368373	8.076e-07
PDGFRL	0.370989	8.08e-07
ACOX2	-0.370959	8.093e-07
PFAS	0.370953	8.093e-07
[truncated: 1,003 more rows]
